# Supplementary material for: Respiratory events in ward are associated with later intensive care unit (ICU) admission and hospital mortality in onco-hematology patients not admitted to ICU after a first request
Source: PLoS One. 2017 Jul 27;12(7):e0181808. doi: 10.1371/journal.pone.0181808 (PMC5531489; doi:10.1371/journal.pone.0181808)
Supplement: S1 File — (XLS) [file pone.0181808.s001.xls]

## Sheet: These laure sans doublons
Admission	Sexe	Age	AtcdCV	HTA	Diabète	Dyslipidémie	Surpds	Insuffcardiaque	Artériopathie	Coronaropathie	FA	Valvulopathie	Atcdrespi	Atcdrespi_A	Tabac	BPCO	asthme	InsuffRespiChronique	SAOS	Atcdneuro	Atcdneuro_A	AVC	Parésie	Dépressionoupsy	Atcdautres	Insuffrénale	Hépatopathie	MaladiesystèmeDysthyrVIH	OH	Charlson	Pathologie	TypeKC	LA	LLC	LNH	LH	myélome	myélodysplasie	sein	poumon	colon	Méta	Contrôle	ContrôleA	Encoursttt	Palliatif	Palliatiflorsappel	Palliatif1semaprès	PalliatiflorsDC
0	1	76	HTA, DNID, tabac	1	1	0	0	0	0	0	0	0		1	1	0	0	0	0		0	0	0	0	IRC, EP, TVP	1	0	0	0	10	K urothélial M+ pleural, medullaire, osseux	1	0	0	0	0	0	0	0	0	0	1	non	4			0	0	0
1	1	22		#NULL!	#NULL!	#NULL!	#NULL!	#NULL!	#NULL!	#NULL!	#NULL!	#NULL!		#NULL!	#NULL!	#NULL!	#NULL!	#NULL!	#NULL!		#NULL!	#NULL!	#NULL!	#NULL!		#NULL!	#NULL!	#NULL!	#NULL!	#NULL!		#NULL!	#NULL!	#NULL!	#NULL!	#NULL!	#NULL!	#NULL!	#NULL!	#NULL!	#NULL!	#NULL!		#NULL!			#NULL!	#NULL!	#NULL!
1	0	68		#NULL!	#NULL!	#NULL!	#NULL!	#NULL!	#NULL!	#NULL!	#NULL!	#NULL!		#NULL!	#NULL!	#NULL!	#NULL!	#NULL!	#NULL!		#NULL!	#NULL!	#NULL!	#NULL!		#NULL!	#NULL!	#NULL!	#NULL!	#NULL!		#NULL!	#NULL!	#NULL!	#NULL!	#NULL!	#NULL!	#NULL!	#NULL!	#NULL!	#NULL!	#NULL!		#NULL!			#NULL!	#NULL!	#NULL!
1	1	40		#NULL!	#NULL!	#NULL!	#NULL!	#NULL!	#NULL!	#NULL!	#NULL!	#NULL!		#NULL!	#NULL!	#NULL!	#NULL!	#NULL!	#NULL!		#NULL!	#NULL!	#NULL!	#NULL!		#NULL!	#NULL!	#NULL!	#NULL!	#NULL!		#NULL!	#NULL!	#NULL!	#NULL!	#NULL!	#NULL!	#NULL!	#NULL!	#NULL!	#NULL!	#NULL!		#NULL!			#NULL!	#NULL!	#NULL!
1	0	62		#NULL!	#NULL!	#NULL!	#NULL!	#NULL!	#NULL!	#NULL!	#NULL!	#NULL!		#NULL!	#NULL!	#NULL!	#NULL!	#NULL!	#NULL!		#NULL!	#NULL!	#NULL!	#NULL!		#NULL!	#NULL!	#NULL!	#NULL!	#NULL!		#NULL!	#NULL!	#NULL!	#NULL!	#NULL!	#NULL!	#NULL!	#NULL!	#NULL!	#NULL!	#NULL!		#NULL!			#NULL!	#NULL!	#NULL!
0	1	44		0	0	0	0	0	0	0	0	0		0	0	0	0	0	0		0	0	0	0		0	0	0	0	2	pancreas découverte récente	1	0	0	0	0	0	0	0	0	0	0		3	OUI		0	0	0
1	1	74		#NULL!	#NULL!	#NULL!	#NULL!	#NULL!	#NULL!	#NULL!	#NULL!	#NULL!		#NULL!	#NULL!	#NULL!	#NULL!	#NULL!	#NULL!		#NULL!	#NULL!	#NULL!	#NULL!		#NULL!	#NULL!	#NULL!	#NULL!	#NULL!		#NULL!	#NULL!	#NULL!	#NULL!	#NULL!	#NULL!	#NULL!	#NULL!	#NULL!	#NULL!	#NULL!		#NULL!			#NULL!	#NULL!	#NULL!
2	1	32		0	0	0	0	0	0	0	0	0		0	0	0	0	0	0		0	0	0	0		0	0	0	0	6	K estomac probable evolution metastatique pulm entrainant dyspnee	1	0	0	0	0	0	0	0	0	0	1	non	4	intro en réa		0	0	0
1	0	61		#NULL!	#NULL!	#NULL!	#NULL!	#NULL!	#NULL!	#NULL!	#NULL!	#NULL!		#NULL!	#NULL!	#NULL!	#NULL!	#NULL!	#NULL!		#NULL!	#NULL!	#NULL!	#NULL!		#NULL!	#NULL!	#NULL!	#NULL!	#NULL!		#NULL!	#NULL!	#NULL!	#NULL!	#NULL!	#NULL!	#NULL!	#NULL!	#NULL!	#NULL!	#NULL!		#NULL!			#NULL!	#NULL!	#NULL!
1	1	49		#NULL!	#NULL!	#NULL!	#NULL!	#NULL!	#NULL!	#NULL!	#NULL!	#NULL!		#NULL!	#NULL!	#NULL!	#NULL!	#NULL!	#NULL!		#NULL!	#NULL!	#NULL!	#NULL!		#NULL!	#NULL!	#NULL!	#NULL!	#NULL!		#NULL!	#NULL!	#NULL!	#NULL!	#NULL!	#NULL!	#NULL!	#NULL!	#NULL!	#NULL!	#NULL!		#NULL!			#NULL!	#NULL!	#NULL!
2	0	58	HTA, obésité	1	0	0	1	0	0	0	0	0		0	0	0	0	0	0		0	0	0	0		0	0	0	0	2	pancréas ouvert fermé (extension locoR)	1	0	0	0	0	0	0	0	0	0	0		3	oui		0	0	0
1	0	69		#NULL!	#NULL!	#NULL!	#NULL!	#NULL!	#NULL!	#NULL!	#NULL!	#NULL!		#NULL!	#NULL!	#NULL!	#NULL!	#NULL!	#NULL!		#NULL!	#NULL!	#NULL!	#NULL!		#NULL!	#NULL!	#NULL!	#NULL!	#NULL!		#NULL!	#NULL!	#NULL!	#NULL!	#NULL!	#NULL!	#NULL!	#NULL!	#NULL!	#NULL!	#NULL!		#NULL!			#NULL!	#NULL!	#NULL!
1	0	59		#NULL!	#NULL!	#NULL!	#NULL!	#NULL!	#NULL!	#NULL!	#NULL!	#NULL!		#NULL!	#NULL!	#NULL!	#NULL!	#NULL!	#NULL!		#NULL!	#NULL!	#NULL!	#NULL!		#NULL!	#NULL!	#NULL!	#NULL!	#NULL!		#NULL!	#NULL!	#NULL!	#NULL!	#NULL!	#NULL!	#NULL!	#NULL!	#NULL!	#NULL!	#NULL!		#NULL!			#NULL!	#NULL!	#NULL!
1	1	52		#NULL!	#NULL!	#NULL!	#NULL!	#NULL!	#NULL!	#NULL!	#NULL!	#NULL!		#NULL!	#NULL!	#NULL!	#NULL!	#NULL!	#NULL!		#NULL!	#NULL!	#NULL!	#NULL!		#NULL!	#NULL!	#NULL!	#NULL!	#NULL!		#NULL!	#NULL!	#NULL!	#NULL!	#NULL!	#NULL!	#NULL!	#NULL!	#NULL!	#NULL!	#NULL!		#NULL!			#NULL!	#NULL!	#NULL!
0	0	61	DID	0	1	0	0	0	0	0	0	0		0	0	0	0	0	0		0	0	0	0		0	0	0	0	7	K canalaire infiltrant sein Dt polyM+ (ggl, pulm, hep, pancreas, os)	1	0	0	0	0	0	0	1	0	0	1	non	4		oui	1	0	1
1	1	66		#NULL!	#NULL!	#NULL!	#NULL!	#NULL!	#NULL!	#NULL!	#NULL!	#NULL!		#NULL!	#NULL!	#NULL!	#NULL!	#NULL!	#NULL!		#NULL!	#NULL!	#NULL!	#NULL!		#NULL!	#NULL!	#NULL!	#NULL!	#NULL!		#NULL!	#NULL!	#NULL!	#NULL!	#NULL!	#NULL!	#NULL!	#NULL!	#NULL!	#NULL!	#NULL!		#NULL!			#NULL!	#NULL!	#NULL!
0	1	69		0	0	0	0	0	0	0	0	0		0	0	0	0	0	0		0	0	0	0		0	0	0	0	6	rectum M+	1	0	0	0	0	0	0	0	0	1	1	non	4			0	0	0
0	1	70		0	1	0	0	0	0	0	0	0		0	0	0	0	0	0		0	0	0	0	SPA	1	0	1	0	4	myélome decouv récente sur bilan i rénale	2	0	0	0	0	1	0	0	0	0	0		1	debut		0	0	0
0	1	78	ACFA	0	0	0	0	0	0	0	1	0		0	0	0	0	0	0		0	0	0	0		0	0	0	0	2	ADK bas rectum en 2002, repris pour fistule chronique	1	0	0	0	0	0	0	0	0	1	0	oui	5	rémission		0	0	0
1	1	61		#NULL!	#NULL!	#NULL!	#NULL!	#NULL!	#NULL!	#NULL!	#NULL!	#NULL!		#NULL!	#NULL!	#NULL!	#NULL!	#NULL!	#NULL!		#NULL!	#NULL!	#NULL!	#NULL!		#NULL!	#NULL!	#NULL!	#NULL!	#NULL!		#NULL!	#NULL!	#NULL!	#NULL!	#NULL!	#NULL!	#NULL!	#NULL!	#NULL!	#NULL!	#NULL!		#NULL!			#NULL!	#NULL!	#NULL!
0	1	54		0	0	0	0	0	0	0	0	0		0	0	0	0	0	0		0	0	0	0	HBV chronique active	1	1	0	0	5	lymphome B grandes cellules stade IV osseux	2	0	0	1	0	0	0	0	0	0	1		4	sous chimio		0	0	0
1	0	26		#NULL!	#NULL!	#NULL!	#NULL!	#NULL!	#NULL!	#NULL!	#NULL!	#NULL!		#NULL!	#NULL!	#NULL!	#NULL!	#NULL!	#NULL!		#NULL!	#NULL!	#NULL!	#NULL!		#NULL!	#NULL!	#NULL!	#NULL!	#NULL!		#NULL!	#NULL!	#NULL!	#NULL!	#NULL!	#NULL!	#NULL!	#NULL!	#NULL!	#NULL!	#NULL!		#NULL!			#NULL!	#NULL!	#NULL!
1	1	34		#NULL!	#NULL!	#NULL!	#NULL!	#NULL!	#NULL!	#NULL!	#NULL!	#NULL!		#NULL!	#NULL!	#NULL!	#NULL!	#NULL!	#NULL!		#NULL!	#NULL!	#NULL!	#NULL!		#NULL!	#NULL!	#NULL!	#NULL!	#NULL!		#NULL!	#NULL!	#NULL!	#NULL!	#NULL!	#NULL!	#NULL!	#NULL!	#NULL!	#NULL!	#NULL!		#NULL!			#NULL!	#NULL!	#NULL!
1	0	59		#NULL!	#NULL!	#NULL!	#NULL!	#NULL!	#NULL!	#NULL!	#NULL!	#NULL!		#NULL!	#NULL!	#NULL!	#NULL!	#NULL!	#NULL!		#NULL!	#NULL!	#NULL!	#NULL!		#NULL!	#NULL!	#NULL!	#NULL!	#NULL!		#NULL!	#NULL!	#NULL!	#NULL!	#NULL!	#NULL!	#NULL!	#NULL!	#NULL!	#NULL!	#NULL!		#NULL!			#NULL!	#NULL!	#NULL!
2	1	60		0	0	0	0	0	1	0	0	0		0	0	0	0	0	0		0	0	0	0	ectasie AAA, TVP	0	0	0	0	6	K pulm méta os et cérébrales	1	0	0	0	0	0	0	0	1	0	1	non	4			0	0	0
1	1	61		#NULL!	#NULL!	#NULL!	#NULL!	#NULL!	#NULL!	#NULL!	#NULL!	#NULL!		#NULL!	#NULL!	#NULL!	#NULL!	#NULL!	#NULL!		#NULL!	#NULL!	#NULL!	#NULL!		#NULL!	#NULL!	#NULL!	#NULL!	#NULL!		#NULL!	#NULL!	#NULL!	#NULL!	#NULL!	#NULL!	#NULL!	#NULL!	#NULL!	#NULL!	#NULL!		#NULL!			#NULL!	#NULL!	#NULL!
0	1	66		0	0	0	0	0	0	0	0	0		0	0	0	0	0	0		0	0	0	0		0	0	0	0	2	LAM secondaire ttt LLC	2	1	0	0	0	0	0	0	0	0	0		5	oui		0	0	0
0	1	44	tabac	0	0	0	0	0	0	0	0	0		1	1	0	0	0	0		0	0	0	0		0	0	0	0	2	LAL hyperleucocytaire avec CIVD	2	1	0	0	0	0	0	0	0	0	0		1	induction		0	0	0
1	0	60		#NULL!	#NULL!	#NULL!	#NULL!	#NULL!	#NULL!	#NULL!	#NULL!	#NULL!		#NULL!	#NULL!	#NULL!	#NULL!	#NULL!	#NULL!		#NULL!	#NULL!	#NULL!	#NULL!		#NULL!	#NULL!	#NULL!	#NULL!	#NULL!		#NULL!	#NULL!	#NULL!	#NULL!	#NULL!	#NULL!	#NULL!	#NULL!	#NULL!	#NULL!	#NULL!		#NULL!			#NULL!	#NULL!	#NULL!
1	1	47		#NULL!	#NULL!	#NULL!	#NULL!	#NULL!	#NULL!	#NULL!	#NULL!	#NULL!		#NULL!	#NULL!	#NULL!	#NULL!	#NULL!	#NULL!		#NULL!	#NULL!	#NULL!	#NULL!		#NULL!	#NULL!	#NULL!	#NULL!	#NULL!		#NULL!	#NULL!	#NULL!	#NULL!	#NULL!	#NULL!	#NULL!	#NULL!	#NULL!	#NULL!	#NULL!		#NULL!			#NULL!	#NULL!	#NULL!
1	1	62		#NULL!	#NULL!	#NULL!	#NULL!	#NULL!	#NULL!	#NULL!	#NULL!	#NULL!		#NULL!	#NULL!	#NULL!	#NULL!	#NULL!	#NULL!		#NULL!	#NULL!	#NULL!	#NULL!		#NULL!	#NULL!	#NULL!	#NULL!	#NULL!		#NULL!	#NULL!	#NULL!	#NULL!	#NULL!	#NULL!	#NULL!	#NULL!	#NULL!	#NULL!	#NULL!		#NULL!			#NULL!	#NULL!	#NULL!
1	1	66		#NULL!	#NULL!	#NULL!	#NULL!	#NULL!	#NULL!	#NULL!	#NULL!	#NULL!		#NULL!	#NULL!	#NULL!	#NULL!	#NULL!	#NULL!		#NULL!	#NULL!	#NULL!	#NULL!		#NULL!	#NULL!	#NULL!	#NULL!	#NULL!		#NULL!	#NULL!	#NULL!	#NULL!	#NULL!	#NULL!	#NULL!	#NULL!	#NULL!	#NULL!	#NULL!		#NULL!			#NULL!	#NULL!	#NULL!
1	0	65		#NULL!	#NULL!	#NULL!	#NULL!	#NULL!	#NULL!	#NULL!	#NULL!	#NULL!		#NULL!	#NULL!	#NULL!	#NULL!	#NULL!	#NULL!		#NULL!	#NULL!	#NULL!	#NULL!		#NULL!	#NULL!	#NULL!	#NULL!	#NULL!		#NULL!	#NULL!	#NULL!	#NULL!	#NULL!	#NULL!	#NULL!	#NULL!	#NULL!	#NULL!	#NULL!		#NULL!			#NULL!	#NULL!	#NULL!
1	0	60		#NULL!	#NULL!	#NULL!	#NULL!	#NULL!	#NULL!	#NULL!	#NULL!	#NULL!		#NULL!	#NULL!	#NULL!	#NULL!	#NULL!	#NULL!		#NULL!	#NULL!	#NULL!	#NULL!		#NULL!	#NULL!	#NULL!	#NULL!	#NULL!		#NULL!	#NULL!	#NULL!	#NULL!	#NULL!	#NULL!	#NULL!	#NULL!	#NULL!	#NULL!	#NULL!		#NULL!			#NULL!	#NULL!	#NULL!
0	1	53	obésité, SAOS	0	0	0	1	0	0	0	0	0		1	0	0	0	0	1		0	0	0	0		0	0	0	0	3	myélodysplasie allogreffée, GVH, aplasie	2	0	0	0	0	0	1	0	0	0	0	oui	3	oui		0	0	0
1	0	74		#NULL!	#NULL!	#NULL!	#NULL!	#NULL!	#NULL!	#NULL!	#NULL!	#NULL!		#NULL!	#NULL!	#NULL!	#NULL!	#NULL!	#NULL!		#NULL!	#NULL!	#NULL!	#NULL!		#NULL!	#NULL!	#NULL!	#NULL!	#NULL!		#NULL!	#NULL!	#NULL!	#NULL!	#NULL!	#NULL!	#NULL!	#NULL!	#NULL!	#NULL!	#NULL!		#NULL!			#NULL!	#NULL!	#NULL!
1	1	54		#NULL!	#NULL!	#NULL!	#NULL!	#NULL!	#NULL!	#NULL!	#NULL!	#NULL!		#NULL!	#NULL!	#NULL!	#NULL!	#NULL!	#NULL!		#NULL!	#NULL!	#NULL!	#NULL!		#NULL!	#NULL!	#NULL!	#NULL!	#NULL!		#NULL!	#NULL!	#NULL!	#NULL!	#NULL!	#NULL!	#NULL!	#NULL!	#NULL!	#NULL!	#NULL!		#NULL!			#NULL!	#NULL!	#NULL!
0	1	36	tabac, obesite	0	0	0	1	0	0	0	0	0		1	1	0	0	0	0		0	0	0	0		0	0	0	0	2	LAM en rémission compl post allog mais GVH et complics inf	2	1	0	0	0	0	0	0	0	0	0	RC	5			0	0	0
1	1	36		#NULL!	#NULL!	#NULL!	#NULL!	#NULL!	#NULL!	#NULL!	#NULL!	#NULL!		#NULL!	#NULL!	#NULL!	#NULL!	#NULL!	#NULL!		#NULL!	#NULL!	#NULL!	#NULL!		#NULL!	#NULL!	#NULL!	#NULL!	#NULL!		#NULL!	#NULL!	#NULL!	#NULL!	#NULL!	#NULL!	#NULL!	#NULL!	#NULL!	#NULL!	#NULL!		#NULL!			#NULL!	#NULL!	#NULL!
2	1	24		0	0	0	0	0	0	0	0	0		0	0	0	0	0	0		0	0	0	0		0	0	0	0	2	LAL, GVH chronique modérée	2	1	0	0	0	0	0	0	0	0	0	rémission complète	5			0	0	0
0	0	58		0	0	0	0	0	0	0	0	0		0	0	0	0	0	0		0	0	0	0		0	0	0	0	6	col utérin en évolution, début 3e ligne	1	0	0	0	0	0	0	0	0	0	1	non	4		oui	1	0	1
0	1	50	tabac	0	0	0	0	0	0	0	0	0		1	1	0	0	0	0		0	0	0	0	hép C chq, toxico sevrée, VIH,	0	1	1	0	15	K épid bronchique + meta os, SR, ggl	1	0	0	0	0	0	0	0	1	0	1		4			0	0	0
0	1	55	i card indeterm	0	0	0	0	1	0	0	0	0		0	0	0	0	0	0		0	0	0	0		0	0	0	0	3	LLC réfractaire à +s lignes	2	0	1	0	0	0	0	0	0	0	0	non	4		41718	0	0	1
1	0	68		#NULL!	#NULL!	#NULL!	#NULL!	#NULL!	#NULL!	#NULL!	#NULL!	#NULL!		#NULL!	#NULL!	#NULL!	#NULL!	#NULL!	#NULL!		#NULL!	#NULL!	#NULL!	#NULL!		#NULL!	#NULL!	#NULL!	#NULL!	#NULL!		#NULL!	#NULL!	#NULL!	#NULL!	#NULL!	#NULL!	#NULL!	#NULL!	#NULL!	#NULL!	#NULL!		#NULL!			#NULL!	#NULL!	#NULL!
0	0	78	tabac, TdR	0	0	0	0	0	0	0	1	0		1	1	0	0	0	0		0	0	0	0		0	0	0	0	6	K pulm à petites cellules méta os, medullaires, ggl mediast: découverte	1	0	0	0	0	0	0	0	1	0	1		4	induction		0	0	0
0	1	74		0	0	0	0	0	0	0	0	0		0	0	0	0	0	0		0	0	0	0		0	0	0	0	2	lymphome lymphoblastique	2	0	0	1	0	0	0	0	0	0	0		3	chimio	41651	1	0	1
1	0	48		#NULL!	#NULL!	#NULL!	#NULL!	#NULL!	#NULL!	#NULL!	#NULL!	#NULL!		#NULL!	#NULL!	#NULL!	#NULL!	#NULL!	#NULL!		#NULL!	#NULL!	#NULL!	#NULL!		#NULL!	#NULL!	#NULL!	#NULL!	#NULL!		#NULL!	#NULL!	#NULL!	#NULL!	#NULL!	#NULL!	#NULL!	#NULL!	#NULL!	#NULL!	#NULL!		#NULL!			#NULL!	#NULL!	#NULL!
1	1	75		#NULL!	#NULL!	#NULL!	#NULL!	#NULL!	#NULL!	#NULL!	#NULL!	#NULL!		#NULL!	#NULL!	#NULL!	#NULL!	#NULL!	#NULL!		#NULL!	#NULL!	#NULL!	#NULL!		#NULL!	#NULL!	#NULL!	#NULL!	#NULL!		#NULL!	#NULL!	#NULL!	#NULL!	#NULL!	#NULL!	#NULL!	#NULL!	#NULL!	#NULL!	#NULL!		#NULL!			#NULL!	#NULL!	#NULL!
2	0	64	HTA, DNID, VG 45%	1	1	0	0	1	0	0	0	0		0	0	0	0	0	0		0	0	0	0		0	0	0	0	4	LAM 6 rechute en 2011 depuis réfractaire	2	1	0	0	0	0	0	0	0	0	0		4	chimio		0	0	0
0	1	41		0	0	0	0	0	0	0	0	0		0	0	0	0	0	0		0	0	0	0		0	0	0	0	2	LAM réfractaire chimio de rattrappage	2	1	0	0	0	0	0	0	0	0	0		4	chimio	41456	0	0	1
1	1	87		#NULL!	#NULL!	#NULL!	#NULL!	#NULL!	#NULL!	#NULL!	#NULL!	#NULL!		#NULL!	#NULL!	#NULL!	#NULL!	#NULL!	#NULL!		#NULL!	#NULL!	#NULL!	#NULL!		#NULL!	#NULL!	#NULL!	#NULL!	#NULL!		#NULL!	#NULL!	#NULL!	#NULL!	#NULL!	#NULL!	#NULL!	#NULL!	#NULL!	#NULL!	#NULL!		#NULL!			#NULL!	#NULL!	#NULL!
1	1	66		#NULL!	#NULL!	#NULL!	#NULL!	#NULL!	#NULL!	#NULL!	#NULL!	#NULL!		#NULL!	#NULL!	#NULL!	#NULL!	#NULL!	#NULL!		#NULL!	#NULL!	#NULL!	#NULL!		#NULL!	#NULL!	#NULL!	#NULL!	#NULL!		#NULL!	#NULL!	#NULL!	#NULL!	#NULL!	#NULL!	#NULL!	#NULL!	#NULL!	#NULL!	#NULL!		#NULL!			#NULL!	#NULL!	#NULL!
1	1	62		#NULL!	#NULL!	#NULL!	#NULL!	#NULL!	#NULL!	#NULL!	#NULL!	#NULL!		#NULL!	#NULL!	#NULL!	#NULL!	#NULL!	#NULL!		#NULL!	#NULL!	#NULL!	#NULL!		#NULL!	#NULL!	#NULL!	#NULL!	#NULL!		#NULL!	#NULL!	#NULL!	#NULL!	#NULL!	#NULL!	#NULL!	#NULL!	#NULL!	#NULL!	#NULL!		#NULL!			#NULL!	#NULL!	#NULL!
0	0	46		0	0	0	0	0	0	0	0	0		0	0	0	0	0	0		0	0	0	0		0	0	0	0	6	sein en rechute meningé avec signes neuro	1	0	0	0	0	0	0	1	0	0	1		4	chimio	41294	0	0	1
1	0	73		#NULL!	#NULL!	#NULL!	#NULL!	#NULL!	#NULL!	#NULL!	#NULL!	#NULL!		#NULL!	#NULL!	#NULL!	#NULL!	#NULL!	#NULL!		#NULL!	#NULL!	#NULL!	#NULL!		#NULL!	#NULL!	#NULL!	#NULL!	#NULL!		#NULL!	#NULL!	#NULL!	#NULL!	#NULL!	#NULL!	#NULL!	#NULL!	#NULL!	#NULL!	#NULL!		#NULL!			#NULL!	#NULL!	#NULL!
0	0	56		0	0	0	0	0	0	0	0	0		0	0	0	0	0	0		0	0	0	0	KC sein	0	0	0	0	4	LAL secondaire sein	2	1	0	0	0	0	0	0	0	0	0	oui/gvh	3		abstention réa	0	0	0
1	1	71		#NULL!	#NULL!	#NULL!	#NULL!	#NULL!	#NULL!	#NULL!	#NULL!	#NULL!		#NULL!	#NULL!	#NULL!	#NULL!	#NULL!	#NULL!		#NULL!	#NULL!	#NULL!	#NULL!		#NULL!	#NULL!	#NULL!	#NULL!	#NULL!		#NULL!	#NULL!	#NULL!	#NULL!	#NULL!	#NULL!	#NULL!	#NULL!	#NULL!	#NULL!	#NULL!		#NULL!			#NULL!	#NULL!	#NULL!
1	0	74		#NULL!	#NULL!	#NULL!	#NULL!	#NULL!	#NULL!	#NULL!	#NULL!	#NULL!		#NULL!	#NULL!	#NULL!	#NULL!	#NULL!	#NULL!		#NULL!	#NULL!	#NULL!	#NULL!		#NULL!	#NULL!	#NULL!	#NULL!	#NULL!		#NULL!	#NULL!	#NULL!	#NULL!	#NULL!	#NULL!	#NULL!	#NULL!	#NULL!	#NULL!	#NULL!		#NULL!			#NULL!	#NULL!	#NULL!
0	1	52		0	0	0	0	0	0	0	0	0		0	0	0	0	0	0		0	0	0	0	MICI	0	0	1	0	3	LAM en 2 recidive sous forme sarcome granulocytaire moelle cervicale opéré	2	1	0	0	0	0	0	0	0	0	0		4			0	0	0
1	1	70		#NULL!	#NULL!	#NULL!	#NULL!	#NULL!	#NULL!	#NULL!	#NULL!	#NULL!		#NULL!	#NULL!	#NULL!	#NULL!	#NULL!	#NULL!		#NULL!	#NULL!	#NULL!	#NULL!		#NULL!	#NULL!	#NULL!	#NULL!	#NULL!		#NULL!	#NULL!	#NULL!	#NULL!	#NULL!	#NULL!	#NULL!	#NULL!	#NULL!	#NULL!	#NULL!		#NULL!			#NULL!	#NULL!	#NULL!
0	0	40		0	0	0	0	0	0	0	0	0		0	0	0	0	0	0		0	0	0	0		0	0	0	0	6	ADK cardia M+ ovaire et peritoine	1	0	0	0	0	0	0	0	0	0	1		#NULL!			0	0	0
1	1	68		#NULL!	#NULL!	#NULL!	#NULL!	#NULL!	#NULL!	#NULL!	#NULL!	#NULL!		#NULL!	#NULL!	#NULL!	#NULL!	#NULL!	#NULL!		#NULL!	#NULL!	#NULL!	#NULL!		#NULL!	#NULL!	#NULL!	#NULL!	#NULL!		#NULL!	#NULL!	#NULL!	#NULL!	#NULL!	#NULL!	#NULL!	#NULL!	#NULL!	#NULL!	#NULL!		#NULL!			#NULL!	#NULL!	#NULL!
1	1	66		#NULL!	#NULL!	#NULL!	#NULL!	#NULL!	#NULL!	#NULL!	#NULL!	#NULL!		#NULL!	#NULL!	#NULL!	#NULL!	#NULL!	#NULL!		#NULL!	#NULL!	#NULL!	#NULL!		#NULL!	#NULL!	#NULL!	#NULL!	#NULL!		#NULL!	#NULL!	#NULL!	#NULL!	#NULL!	#NULL!	#NULL!	#NULL!	#NULL!	#NULL!	#NULL!		#NULL!			#NULL!	#NULL!	#NULL!
2	1	63		0	0	0	0	0	0	0	0	0		0	0	0	0	0	0		0	0	0	0	HIV	0	0	1	0	2	lymphome B diffus à grandes cellules stade 4 médullaire	2	0	0	1	0	0	0	0	0	0	1	induction en mars	1			0	0	0
1	1	38		#NULL!	#NULL!	#NULL!	#NULL!	#NULL!	#NULL!	#NULL!	#NULL!	#NULL!		#NULL!	#NULL!	#NULL!	#NULL!	#NULL!	#NULL!		#NULL!	#NULL!	#NULL!	#NULL!		#NULL!	#NULL!	#NULL!	#NULL!	#NULL!		#NULL!	#NULL!	#NULL!	#NULL!	#NULL!	#NULL!	#NULL!	#NULL!	#NULL!	#NULL!	#NULL!		#NULL!			#NULL!	#NULL!	#NULL!
0	1	78	HTA, dyslip,tabac	1	0	1	0	0	0	0	0	0		1	1	0	0	0	0		0	0	0	0		0	0	0	0	2	cancer colon	1	0	0	0	0	0	0	0	0	1	0		3	opéré		0	0	0
0	1	30		0	0	0	0	0	0	0	0	0		0	0	0	0	0	0		0	0	0	0		0	0	0	0	3	LAM1 en rémission mais GVH réfractaire	2	1	0	0	0	0	0	0	0	0	0	oui	3			0	0	0
1	0	79		#NULL!	#NULL!	#NULL!	#NULL!	#NULL!	#NULL!	#NULL!	#NULL!	#NULL!		#NULL!	#NULL!	#NULL!	#NULL!	#NULL!	#NULL!		#NULL!	#NULL!	#NULL!	#NULL!		#NULL!	#NULL!	#NULL!	#NULL!	#NULL!		#NULL!	#NULL!	#NULL!	#NULL!	#NULL!	#NULL!	#NULL!	#NULL!	#NULL!	#NULL!	#NULL!		#NULL!			#NULL!	#NULL!	#NULL!
1	0	90		#NULL!	#NULL!	#NULL!	#NULL!	#NULL!	#NULL!	#NULL!	#NULL!	#NULL!		#NULL!	#NULL!	#NULL!	#NULL!	#NULL!	#NULL!		#NULL!	#NULL!	#NULL!	#NULL!		#NULL!	#NULL!	#NULL!	#NULL!	#NULL!		#NULL!	#NULL!	#NULL!	#NULL!	#NULL!	#NULL!	#NULL!	#NULL!	#NULL!	#NULL!	#NULL!		#NULL!			#NULL!	#NULL!	#NULL!
0	1	88	stent coronarien, i. cardiaque, pace-maker, stent carotidien	0	0	0	0	1	1	1	0	0		0	0	0	0	0	0		0	0	0	0		0	0	0	0	10	K prostatique M+ os	1	0	0	0	0	0	0	0	0	0	1	non	4	chimio	41057	1	0	1
1	1	40		#NULL!	#NULL!	#NULL!	#NULL!	#NULL!	#NULL!	#NULL!	#NULL!	#NULL!		#NULL!	#NULL!	#NULL!	#NULL!	#NULL!	#NULL!		#NULL!	#NULL!	#NULL!	#NULL!		#NULL!	#NULL!	#NULL!	#NULL!	#NULL!		#NULL!	#NULL!	#NULL!	#NULL!	#NULL!	#NULL!	#NULL!	#NULL!	#NULL!	#NULL!	#NULL!		#NULL!			#NULL!	#NULL!	#NULL!
0	1	69	HTA	1	0	0	0	0	0	0	0	0		0	0	0	0	0	0		0	0	0	0	myasthenie	0	0	1	0	2	lymphome B a gdes cellules en récidive sur cavum	2	0	0	1	0	0	0	0	0	0	0	non	4		fev 13	0	1	1
1	0	70		#NULL!	#NULL!	#NULL!	#NULL!	#NULL!	#NULL!	#NULL!	#NULL!	#NULL!		#NULL!	#NULL!	#NULL!	#NULL!	#NULL!	#NULL!		#NULL!	#NULL!	#NULL!	#NULL!		#NULL!	#NULL!	#NULL!	#NULL!	#NULL!		#NULL!	#NULL!	#NULL!	#NULL!	#NULL!	#NULL!	#NULL!	#NULL!	#NULL!	#NULL!	#NULL!		#NULL!			#NULL!	#NULL!	#NULL!
0	1	50		0	0	0	0	0	0	0	0	0		0	0	0	0	0	0		0	0	0	0		0	0	0	0	7	ADK pulm métastatique cerveau, os au dgc avec EP et CIVD	1	0	0	0	0	0	0	0	1	0	1	non	4			0	0	0
0	1	73	DNID	0	1	0	0	0	0	0	0	0		0	0	0	0	0	0		0	0	0	0	hémochromatose	0	0	1	0	8	myélome	2	0	0	0	0	1	0	0	0	0	0		2	chimio		0	0	0
1	1	77		#NULL!	#NULL!	#NULL!	#NULL!	#NULL!	#NULL!	#NULL!	#NULL!	#NULL!		#NULL!	#NULL!	#NULL!	#NULL!	#NULL!	#NULL!		#NULL!	#NULL!	#NULL!	#NULL!		#NULL!	#NULL!	#NULL!	#NULL!	#NULL!		#NULL!	#NULL!	#NULL!	#NULL!	#NULL!	#NULL!	#NULL!	#NULL!	#NULL!	#NULL!	#NULL!		#NULL!			#NULL!	#NULL!	#NULL!
1	1	65		#NULL!	#NULL!	#NULL!	#NULL!	#NULL!	#NULL!	#NULL!	#NULL!	#NULL!		#NULL!	#NULL!	#NULL!	#NULL!	#NULL!	#NULL!		#NULL!	#NULL!	#NULL!	#NULL!		#NULL!	#NULL!	#NULL!	#NULL!	#NULL!		#NULL!	#NULL!	#NULL!	#NULL!	#NULL!	#NULL!	#NULL!	#NULL!	#NULL!	#NULL!	#NULL!		#NULL!			#NULL!	#NULL!	#NULL!
1	1	72		#NULL!	#NULL!	#NULL!	#NULL!	#NULL!	#NULL!	#NULL!	#NULL!	#NULL!		#NULL!	#NULL!	#NULL!	#NULL!	#NULL!	#NULL!		#NULL!	#NULL!	#NULL!	#NULL!		#NULL!	#NULL!	#NULL!	#NULL!	#NULL!		#NULL!	#NULL!	#NULL!	#NULL!	#NULL!	#NULL!	#NULL!	#NULL!	#NULL!	#NULL!	#NULL!		#NULL!			#NULL!	#NULL!	#NULL!
1	0	63		#NULL!	#NULL!	#NULL!	#NULL!	#NULL!	#NULL!	#NULL!	#NULL!	#NULL!		#NULL!	#NULL!	#NULL!	#NULL!	#NULL!	#NULL!		#NULL!	#NULL!	#NULL!	#NULL!		#NULL!	#NULL!	#NULL!	#NULL!	#NULL!		#NULL!	#NULL!	#NULL!	#NULL!	#NULL!	#NULL!	#NULL!	#NULL!	#NULL!	#NULL!	#NULL!		#NULL!			#NULL!	#NULL!	#NULL!
2	1	63	HTA, DNID, tabac	1	1	0	0	0	0	0	0	0		1	1	0	0	0	0		0	0	0	0	OH	0	0	0	1	3	K epid tiers sup œsophage. Séjour réa préc:DRA:PNP+compression trachée par tumeur	1	0	0	0	0	0	0	0	0	0	0	debut	1			0	0	0
0	1	55		0	0	0	0	0	0	0	0	0		0	0	0	0	0	0		0	0	0	0		0	0	0	0	2	Lymphome B gdes cellules en intensification sur rémission complète	2	0	0	1	0	0	0	0	0	0	0		5	chimio		0	0	0
1	0	49		#NULL!	#NULL!	#NULL!	#NULL!	#NULL!	#NULL!	#NULL!	#NULL!	#NULL!		#NULL!	#NULL!	#NULL!	#NULL!	#NULL!	#NULL!		#NULL!	#NULL!	#NULL!	#NULL!		#NULL!	#NULL!	#NULL!	#NULL!	#NULL!		#NULL!	#NULL!	#NULL!	#NULL!	#NULL!	#NULL!	#NULL!	#NULL!	#NULL!	#NULL!	#NULL!		#NULL!			#NULL!	#NULL!	#NULL!
0	0	43	CIV, tabac	0	0	0	0	1	0	0	0	0		1	1	0	0	0	0		0	0	0	0		0	0	0	0	2	LAM 4 en RC : PNP interstitielle bilat non docu	2	1	0	0	0	0	0	0	0	0	0	RC	5			0	0	0
1	0	54		#NULL!	#NULL!	#NULL!	#NULL!	#NULL!	#NULL!	#NULL!	#NULL!	#NULL!		#NULL!	#NULL!	#NULL!	#NULL!	#NULL!	#NULL!		#NULL!	#NULL!	#NULL!	#NULL!		#NULL!	#NULL!	#NULL!	#NULL!	#NULL!		#NULL!	#NULL!	#NULL!	#NULL!	#NULL!	#NULL!	#NULL!	#NULL!	#NULL!	#NULL!	#NULL!		#NULL!			#NULL!	#NULL!	#NULL!
1	0	50		#NULL!	#NULL!	#NULL!	#NULL!	#NULL!	#NULL!	#NULL!	#NULL!	#NULL!		#NULL!	#NULL!	#NULL!	#NULL!	#NULL!	#NULL!		#NULL!	#NULL!	#NULL!	#NULL!		#NULL!	#NULL!	#NULL!	#NULL!	#NULL!		#NULL!	#NULL!	#NULL!	#NULL!	#NULL!	#NULL!	#NULL!	#NULL!	#NULL!	#NULL!	#NULL!		#NULL!			#NULL!	#NULL!	#NULL!
0	0	67	dyslip	0	0	1	0	0	0	0	0	0		0	0	0	0	0	0		0	0	0	0	EP ancienne	0	0	0	0	6	Lymphome B a gdes cellules en récidive et progression	2	0	0	1	0	0	0	0	0	0	1	non	4			0	0	0
2	1	51	tabac, OH sevré depuis 5 mois	0	0	0	0	0	0	0	0	0		1	1	0	0	0	0		0	0	0	0	VHB	1	1	0	1	3	LAM 5 : rechute avec CIVD	2	1	0	0	0	0	0	0	0	0	0	non controlé	4			0	0	0
1	0	59		#NULL!	#NULL!	#NULL!	#NULL!	#NULL!	#NULL!	#NULL!	#NULL!	#NULL!		#NULL!	#NULL!	#NULL!	#NULL!	#NULL!	#NULL!		#NULL!	#NULL!	#NULL!	#NULL!		#NULL!	#NULL!	#NULL!	#NULL!	#NULL!		#NULL!	#NULL!	#NULL!	#NULL!	#NULL!	#NULL!	#NULL!	#NULL!	#NULL!	#NULL!	#NULL!		#NULL!			#NULL!	#NULL!	#NULL!
0	1	87	HTA	1	0	0	0	0	0	0	0	0		0	0	0	0	0	0		0	0	0	0		0	0	0	0	6	ADK colon M+	1	0	0	0	0	0	0	0	0	1	1		3	chimio		0	0	0
2	0	64	HTA, DID	1	1	0	0	0	0	0	0	0		0	0	0	0	0	0		0	0	0	0		0	0	0	0	3	ovaire	1	0	0	0	0	0	0	0	0	0	0		3	oui		0	0	0
1	0	63		#NULL!	#NULL!	#NULL!	#NULL!	#NULL!	#NULL!	#NULL!	#NULL!	#NULL!		#NULL!	#NULL!	#NULL!	#NULL!	#NULL!	#NULL!		#NULL!	#NULL!	#NULL!	#NULL!		#NULL!	#NULL!	#NULL!	#NULL!	#NULL!		#NULL!	#NULL!	#NULL!	#NULL!	#NULL!	#NULL!	#NULL!	#NULL!	#NULL!	#NULL!	#NULL!		#NULL!			#NULL!	#NULL!	#NULL!
1	1	60		#NULL!	#NULL!	#NULL!	#NULL!	#NULL!	#NULL!	#NULL!	#NULL!	#NULL!		#NULL!	#NULL!	#NULL!	#NULL!	#NULL!	#NULL!		#NULL!	#NULL!	#NULL!	#NULL!		#NULL!	#NULL!	#NULL!	#NULL!	#NULL!		#NULL!	#NULL!	#NULL!	#NULL!	#NULL!	#NULL!	#NULL!	#NULL!	#NULL!	#NULL!	#NULL!		#NULL!			#NULL!	#NULL!	#NULL!
0	1	49		0	0	0	0	0	0	0	0	0		0	0	0	0	0	0		0	0	0	0		0	0	0	0	2	LAM chimio d'induction récente	2	1	0	0	0	0	0	0	0	0	0		1	debut		0	0	0
1	1	63		#NULL!	#NULL!	#NULL!	#NULL!	#NULL!	#NULL!	#NULL!	#NULL!	#NULL!		#NULL!	#NULL!	#NULL!	#NULL!	#NULL!	#NULL!		#NULL!	#NULL!	#NULL!	#NULL!		#NULL!	#NULL!	#NULL!	#NULL!	#NULL!		#NULL!	#NULL!	#NULL!	#NULL!	#NULL!	#NULL!	#NULL!	#NULL!	#NULL!	#NULL!	#NULL!		#NULL!			#NULL!	#NULL!	#NULL!
2	1	43		0	0	0	0	0	0	0	0	0		0	0	0	0	0	0		0	0	0	0		0	0	0	0	2	LAM 2 réfractaire à double induction	2	1	0	0	0	0	0	0	0	0	0		4	chimio	41549	0	0	1
1	1	64		#NULL!	#NULL!	#NULL!	#NULL!	#NULL!	#NULL!	#NULL!	#NULL!	#NULL!		#NULL!	#NULL!	#NULL!	#NULL!	#NULL!	#NULL!		#NULL!	#NULL!	#NULL!	#NULL!		#NULL!	#NULL!	#NULL!	#NULL!	#NULL!		#NULL!	#NULL!	#NULL!	#NULL!	#NULL!	#NULL!	#NULL!	#NULL!	#NULL!	#NULL!	#NULL!		#NULL!			#NULL!	#NULL!	#NULL!
2	1	23		0	0	0	0	0	0	0	0	0		0	0	0	0	0	0		0	0	0	0		0	0	0	0	6	Lymphome T lymphoblastique M+ médiastin, péric, plevre, en rechute post allogreffe	2	0	0	1	0	0	0	0	0	0	1	non	4			0	0	0
1	1	81		#NULL!	#NULL!	#NULL!	#NULL!	#NULL!	#NULL!	#NULL!	#NULL!	#NULL!		#NULL!	#NULL!	#NULL!	#NULL!	#NULL!	#NULL!		#NULL!	#NULL!	#NULL!	#NULL!		#NULL!	#NULL!	#NULL!	#NULL!	#NULL!		#NULL!	#NULL!	#NULL!	#NULL!	#NULL!	#NULL!	#NULL!	#NULL!	#NULL!	#NULL!	#NULL!		#NULL!			#NULL!	#NULL!	#NULL!
0	0	69		0	0	0	0	0	0	0	0	0		0	0	0	0	0	0		0	0	0	0		0	0	0	0	6	K ovarien avec carcinose perit et multiples métas hep	1	0	0	0	0	0	0	0	0	0	1	non	4		41712	0	0	1
2	1	49	DNID, cardiopathie isch, coronaropathie stentée, tabac	0	1	0	0	1	1	1	0	0	BPCO	1	1	1	0	0	0		0	0	0	0		0	0	0	0	5	myélodysplasie	2	0	0	0	0	0	1	0	0	0	0		4	chimio	41156	0	0	1
1	0	59		#NULL!	#NULL!	#NULL!	#NULL!	#NULL!	#NULL!	#NULL!	#NULL!	#NULL!		#NULL!	#NULL!	#NULL!	#NULL!	#NULL!	#NULL!		#NULL!	#NULL!	#NULL!	#NULL!		#NULL!	#NULL!	#NULL!	#NULL!	#NULL!		#NULL!	#NULL!	#NULL!	#NULL!	#NULL!	#NULL!	#NULL!	#NULL!	#NULL!	#NULL!	#NULL!		#NULL!			#NULL!	#NULL!	#NULL!
1	0	44		#NULL!	#NULL!	#NULL!	#NULL!	#NULL!	#NULL!	#NULL!	#NULL!	#NULL!		#NULL!	#NULL!	#NULL!	#NULL!	#NULL!	#NULL!		#NULL!	#NULL!	#NULL!	#NULL!		#NULL!	#NULL!	#NULL!	#NULL!	#NULL!		#NULL!	#NULL!	#NULL!	#NULL!	#NULL!	#NULL!	#NULL!	#NULL!	#NULL!	#NULL!	#NULL!		#NULL!			#NULL!	#NULL!	#NULL!
1	1	59		#NULL!	#NULL!	#NULL!	#NULL!	#NULL!	#NULL!	#NULL!	#NULL!	#NULL!		#NULL!	#NULL!	#NULL!	#NULL!	#NULL!	#NULL!		#NULL!	#NULL!	#NULL!	#NULL!		#NULL!	#NULL!	#NULL!	#NULL!	#NULL!		#NULL!	#NULL!	#NULL!	#NULL!	#NULL!	#NULL!	#NULL!	#NULL!	#NULL!	#NULL!	#NULL!		#NULL!			#NULL!	#NULL!	#NULL!
1	0	57		#NULL!	#NULL!	#NULL!	#NULL!	#NULL!	#NULL!	#NULL!	#NULL!	#NULL!		#NULL!	#NULL!	#NULL!	#NULL!	#NULL!	#NULL!		#NULL!	#NULL!	#NULL!	#NULL!		#NULL!	#NULL!	#NULL!	#NULL!	#NULL!		#NULL!	#NULL!	#NULL!	#NULL!	#NULL!	#NULL!	#NULL!	#NULL!	#NULL!	#NULL!	#NULL!		#NULL!			#NULL!	#NULL!	#NULL!
0	1	67	tabac	0	0	0	0	0	0	0	0	0		1	1	0	0	0	0		0	0	0	0		0	0	0	0	6	K pulm petites cellules M+ hep ap 1ere chimio	1	0	0	0	0	0	0	0	1	0	1		4		41218	0	0	1
1	1	64		#NULL!	#NULL!	#NULL!	#NULL!	#NULL!	#NULL!	#NULL!	#NULL!	#NULL!		#NULL!	#NULL!	#NULL!	#NULL!	#NULL!	#NULL!		#NULL!	#NULL!	#NULL!	#NULL!		#NULL!	#NULL!	#NULL!	#NULL!	#NULL!		#NULL!	#NULL!	#NULL!	#NULL!	#NULL!	#NULL!	#NULL!	#NULL!	#NULL!	#NULL!	#NULL!		#NULL!			#NULL!	#NULL!	#NULL!
1	1	64		#NULL!	#NULL!	#NULL!	#NULL!	#NULL!	#NULL!	#NULL!	#NULL!	#NULL!		#NULL!	#NULL!	#NULL!	#NULL!	#NULL!	#NULL!		#NULL!	#NULL!	#NULL!	#NULL!		#NULL!	#NULL!	#NULL!	#NULL!	#NULL!		#NULL!	#NULL!	#NULL!	#NULL!	#NULL!	#NULL!	#NULL!	#NULL!	#NULL!	#NULL!	#NULL!		#NULL!			#NULL!	#NULL!	#NULL!
0	1	67	valve Ao	0	0	0	0	0	0	0	0	1		0	0	0	0	0	0		0	0	0	0	myopathie congénitale	0	0	1	0	3	lymphome T	2	0	0	1	0	0	0	0	0	0	0	rémission	5	sous chimio		0	0	0
2	1	78	tabac, dyslip	0	0	1	0	0	0	0	0	0	BPCO	1	1	1	0	0	0		0	0	0	0		0	0	0	0	3	lymphome T	2	0	0	1	0	0	0	0	0	0	0		#NULL!			0	0	0
0	1	55		0	0	0	0	0	0	0	0	0		0	0	0	0	0	0		0	0	0	0		0	0	0	0	2	lymphome T stade III découverte récente	2	0	0	1	0	0	0	0	0	0	0		1			0	0	0
2	1	66		0	0	0	0	0	0	0	0	0	BPCO, tabac	1	1	1	0	0	0		0	0	0	0		0	0	0	0	3	LLC évoluant sous forme de lymphome lymphocytique de bras grade depuis 2005 qui était considéré en RC	2	0	0	1	0	0	0	0	0	0	0		5	non		0	0	0
1	0	18		#NULL!	#NULL!	#NULL!	#NULL!	#NULL!	#NULL!	#NULL!	#NULL!	#NULL!		#NULL!	#NULL!	#NULL!	#NULL!	#NULL!	#NULL!		#NULL!	#NULL!	#NULL!	#NULL!		#NULL!	#NULL!	#NULL!	#NULL!	#NULL!		#NULL!	#NULL!	#NULL!	#NULL!	#NULL!	#NULL!	#NULL!	#NULL!	#NULL!	#NULL!	#NULL!		#NULL!			#NULL!	#NULL!	#NULL!
0	1	67		0	0	0	0	0	0	0	0	0		0	0	0	0	0	0		0	0	0	0		0	0	0	0	2	myelodysplasie 3e ligne	2	0	0	0	0	0	1	0	0	0	0	non	4			0	0	0
1	1	53		#NULL!	#NULL!	#NULL!	#NULL!	#NULL!	#NULL!	#NULL!	#NULL!	#NULL!		#NULL!	#NULL!	#NULL!	#NULL!	#NULL!	#NULL!		#NULL!	#NULL!	#NULL!	#NULL!		#NULL!	#NULL!	#NULL!	#NULL!	#NULL!		#NULL!	#NULL!	#NULL!	#NULL!	#NULL!	#NULL!	#NULL!	#NULL!	#NULL!	#NULL!	#NULL!		#NULL!			#NULL!	#NULL!	#NULL!
2	1	26		0	0	0	0	0	0	0	0	0		0	0	0	0	0	0		0	0	0	0		0	0	0	0	6	lymophome de Hodgkin allogreffé	2	0	0	1	0	0	0	0	0	0	1	non	4	chimio		0	0	0
0	1	52	tabac	0	0	0	0	0	0	0	0	0		1	1	0	0	0	0		0	0	0	0	OH	0	0	0	1	2	LAM 2 dgc récent	2	1	0	0	0	0	0	0	0	0	0		1	induction		0	0	0
2	0	63		0	0	0	0	0	0	0	0	0		0	0	0	0	0	0		0	0	0	0		0	0	0	0	6	ADK colon meta hep pulm en progression	1	0	0	0	0	0	0	0	0	1	1	non	4			0	0	0
1	1	68		#NULL!	#NULL!	#NULL!	#NULL!	#NULL!	#NULL!	#NULL!	#NULL!	#NULL!		#NULL!	#NULL!	#NULL!	#NULL!	#NULL!	#NULL!		#NULL!	#NULL!	#NULL!	#NULL!		#NULL!	#NULL!	#NULL!	#NULL!	#NULL!		#NULL!	#NULL!	#NULL!	#NULL!	#NULL!	#NULL!	#NULL!	#NULL!	#NULL!	#NULL!	#NULL!		#NULL!			#NULL!	#NULL!	#NULL!
1	0	44		#NULL!	#NULL!	#NULL!	#NULL!	#NULL!	#NULL!	#NULL!	#NULL!	#NULL!		#NULL!	#NULL!	#NULL!	#NULL!	#NULL!	#NULL!		#NULL!	#NULL!	#NULL!	#NULL!		#NULL!	#NULL!	#NULL!	#NULL!	#NULL!		#NULL!	#NULL!	#NULL!	#NULL!	#NULL!	#NULL!	#NULL!	#NULL!	#NULL!	#NULL!	#NULL!		#NULL!			#NULL!	#NULL!	#NULL!
2	0	71	HTA, DNID, dyslip, obésité	1	1	1	1	0	0	0	0	0		0	0	0	0	0	0		0	0	0	0		0	0	0	0	7	ADK caecum. DRA puis HD et rénale: désunion anast relaparo le 22. Evaluée non septique par réa.	1	0	0	0	0	0	0	0	0	1	1	oui	3			0	0	0
1	0	76		#NULL!	#NULL!	#NULL!	#NULL!	#NULL!	#NULL!	#NULL!	#NULL!	#NULL!		#NULL!	#NULL!	#NULL!	#NULL!	#NULL!	#NULL!		#NULL!	#NULL!	#NULL!	#NULL!		#NULL!	#NULL!	#NULL!	#NULL!	#NULL!		#NULL!	#NULL!	#NULL!	#NULL!	#NULL!	#NULL!	#NULL!	#NULL!	#NULL!	#NULL!	#NULL!		#NULL!			#NULL!	#NULL!	#NULL!
1	0	67		#NULL!	#NULL!	#NULL!	#NULL!	#NULL!	#NULL!	#NULL!	#NULL!	#NULL!		#NULL!	#NULL!	#NULL!	#NULL!	#NULL!	#NULL!		#NULL!	#NULL!	#NULL!	#NULL!		#NULL!	#NULL!	#NULL!	#NULL!	#NULL!		#NULL!	#NULL!	#NULL!	#NULL!	#NULL!	#NULL!	#NULL!	#NULL!	#NULL!	#NULL!	#NULL!		#NULL!			#NULL!	#NULL!	#NULL!
1	1	65		#NULL!	#NULL!	#NULL!	#NULL!	#NULL!	#NULL!	#NULL!	#NULL!	#NULL!		#NULL!	#NULL!	#NULL!	#NULL!	#NULL!	#NULL!		#NULL!	#NULL!	#NULL!	#NULL!		#NULL!	#NULL!	#NULL!	#NULL!	#NULL!		#NULL!	#NULL!	#NULL!	#NULL!	#NULL!	#NULL!	#NULL!	#NULL!	#NULL!	#NULL!	#NULL!		#NULL!			#NULL!	#NULL!	#NULL!
0	1	65	tabac	0	0	0	0	0	0	0	0	0		1	1	0	0	0	0		0	0	0	0		0	0	0	0	2	LAM 1 découverte récente	2	1	0	0	0	0	0	0	0	0	0		1	début	41708	0	0	0
1	1	69		#NULL!	#NULL!	#NULL!	#NULL!	#NULL!	#NULL!	#NULL!	#NULL!	#NULL!		#NULL!	#NULL!	#NULL!	#NULL!	#NULL!	#NULL!		#NULL!	#NULL!	#NULL!	#NULL!		#NULL!	#NULL!	#NULL!	#NULL!	#NULL!		#NULL!	#NULL!	#NULL!	#NULL!	#NULL!	#NULL!	#NULL!	#NULL!	#NULL!	#NULL!	#NULL!		#NULL!			#NULL!	#NULL!	#NULL!
0	1	81	coronaropathie stentée, DID, HTA	1	1	0	0	0	1	1	0	0		0	0	0	0	0	0		0	0	0	0	IRC cl 30-40, TVP, sténose carotidienne	1	0	0	0	9	K urothélial infiltrant en récidive	1	0	0	0	0	0	0	0	0	0	1	non	4		41704	0	1	1
2	1	73	pace maker, SAOS, sténoses carot	0	0	0	0	0	1	0	0	0		0	0	0	0	0	1		0	0	0	0		0	0	0	0	3	LAM 4 en 2e rechute	2	1	0	0	0	0	0	0	0	0	0		1	induction le 7/3	aout 12	0	0	1
0	0	77		1	1	0	0	0	0	0	0	0		0	0	0	0	0	0		0	0	0	0		0	0	0	0	3	pancréas	1	0	0	0	0	0	0	0	0	0	0		3			0	0	0
1	0	68		#NULL!	#NULL!	#NULL!	#NULL!	#NULL!	#NULL!	#NULL!	#NULL!	#NULL!		#NULL!	#NULL!	#NULL!	#NULL!	#NULL!	#NULL!		#NULL!	#NULL!	#NULL!	#NULL!		#NULL!	#NULL!	#NULL!	#NULL!	#NULL!		#NULL!	#NULL!	#NULL!	#NULL!	#NULL!	#NULL!	#NULL!	#NULL!	#NULL!	#NULL!	#NULL!		#NULL!			#NULL!	#NULL!	#NULL!
1	1	59		#NULL!	#NULL!	#NULL!	#NULL!	#NULL!	#NULL!	#NULL!	#NULL!	#NULL!		#NULL!	#NULL!	#NULL!	#NULL!	#NULL!	#NULL!		#NULL!	#NULL!	#NULL!	#NULL!		#NULL!	#NULL!	#NULL!	#NULL!	#NULL!		#NULL!	#NULL!	#NULL!	#NULL!	#NULL!	#NULL!	#NULL!	#NULL!	#NULL!	#NULL!	#NULL!		#NULL!			#NULL!	#NULL!	#NULL!
1	1	85		#NULL!	#NULL!	#NULL!	#NULL!	#NULL!	#NULL!	#NULL!	#NULL!	#NULL!		#NULL!	#NULL!	#NULL!	#NULL!	#NULL!	#NULL!		#NULL!	#NULL!	#NULL!	#NULL!		#NULL!	#NULL!	#NULL!	#NULL!	#NULL!		#NULL!	#NULL!	#NULL!	#NULL!	#NULL!	#NULL!	#NULL!	#NULL!	#NULL!	#NULL!	#NULL!		#NULL!			#NULL!	#NULL!	#NULL!
2	1	56		0	0	0	0	0	0	0	0	0		0	0	0	0	0	0		0	0	0	0		0	0	0	0	2	LAM refractaire avant greffe	2	1	0	0	0	0	0	0	0	0	0		4			0	0	0
0	1	53	tabac,	0	0	0	0	0	0	0	0	0		1	1	0	0	0	0		0	0	0	0		0	0	0	0	2	pancréas	1	0	0	0	0	0	0	0	0	0	0	récidive	4		41152	0	0	1
1	1	67		#NULL!	#NULL!	#NULL!	#NULL!	#NULL!	#NULL!	#NULL!	#NULL!	#NULL!		#NULL!	#NULL!	#NULL!	#NULL!	#NULL!	#NULL!		#NULL!	#NULL!	#NULL!	#NULL!		#NULL!	#NULL!	#NULL!	#NULL!	#NULL!		#NULL!	#NULL!	#NULL!	#NULL!	#NULL!	#NULL!	#NULL!	#NULL!	#NULL!	#NULL!	#NULL!		#NULL!			#NULL!	#NULL!	#NULL!
1	1	64		#NULL!	#NULL!	#NULL!	#NULL!	#NULL!	#NULL!	#NULL!	#NULL!	#NULL!		#NULL!	#NULL!	#NULL!	#NULL!	#NULL!	#NULL!		#NULL!	#NULL!	#NULL!	#NULL!		#NULL!	#NULL!	#NULL!	#NULL!	#NULL!		#NULL!	#NULL!	#NULL!	#NULL!	#NULL!	#NULL!	#NULL!	#NULL!	#NULL!	#NULL!	#NULL!		#NULL!			#NULL!	#NULL!	#NULL!
1	0	50		#NULL!	#NULL!	#NULL!	#NULL!	#NULL!	#NULL!	#NULL!	#NULL!	#NULL!		#NULL!	#NULL!	#NULL!	#NULL!	#NULL!	#NULL!		#NULL!	#NULL!	#NULL!	#NULL!		#NULL!	#NULL!	#NULL!	#NULL!	#NULL!		#NULL!	#NULL!	#NULL!	#NULL!	#NULL!	#NULL!	#NULL!	#NULL!	#NULL!	#NULL!	#NULL!		#NULL!			#NULL!	#NULL!	#NULL!
1	1	72		#NULL!	#NULL!	#NULL!	#NULL!	#NULL!	#NULL!	#NULL!	#NULL!	#NULL!		#NULL!	#NULL!	#NULL!	#NULL!	#NULL!	#NULL!		#NULL!	#NULL!	#NULL!	#NULL!		#NULL!	#NULL!	#NULL!	#NULL!	#NULL!		#NULL!	#NULL!	#NULL!	#NULL!	#NULL!	#NULL!	#NULL!	#NULL!	#NULL!	#NULL!	#NULL!		#NULL!			#NULL!	#NULL!	#NULL!
2	1	78	HTA, DNID, dyslip, surpoids	1	1	1	1	0	0	0	0	0		0	0	0	0	0	0		0	0	0	0		0	0	0	0	3	LAM 1 découverte	2	1	0	0	0	0	0	0	0	0	0		1	induction		0	0	0
1	0	57		#NULL!	#NULL!	#NULL!	#NULL!	#NULL!	#NULL!	#NULL!	#NULL!	#NULL!		#NULL!	#NULL!	#NULL!	#NULL!	#NULL!	#NULL!		#NULL!	#NULL!	#NULL!	#NULL!		#NULL!	#NULL!	#NULL!	#NULL!	#NULL!		#NULL!	#NULL!	#NULL!	#NULL!	#NULL!	#NULL!	#NULL!	#NULL!	#NULL!	#NULL!	#NULL!		#NULL!			#NULL!	#NULL!	#NULL!
1	1	63		#NULL!	#NULL!	#NULL!	#NULL!	#NULL!	#NULL!	#NULL!	#NULL!	#NULL!		#NULL!	#NULL!	#NULL!	#NULL!	#NULL!	#NULL!		#NULL!	#NULL!	#NULL!	#NULL!		#NULL!	#NULL!	#NULL!	#NULL!	#NULL!		#NULL!	#NULL!	#NULL!	#NULL!	#NULL!	#NULL!	#NULL!	#NULL!	#NULL!	#NULL!	#NULL!		#NULL!			#NULL!	#NULL!	#NULL!
0	0	49		0	0	0	0	0	0	0	0	0		0	0	0	0	0	0		0	0	0	0		0	0	0	0	6	ADK appendiculaire avec carcinose non résecable	1	0	0	0	0	0	0	0	0	1	1	non	4		40968	0	1	1
1	0	40		#NULL!	#NULL!	#NULL!	#NULL!	#NULL!	#NULL!	#NULL!	#NULL!	#NULL!		#NULL!	#NULL!	#NULL!	#NULL!	#NULL!	#NULL!		#NULL!	#NULL!	#NULL!	#NULL!		#NULL!	#NULL!	#NULL!	#NULL!	#NULL!		#NULL!	#NULL!	#NULL!	#NULL!	#NULL!	#NULL!	#NULL!	#NULL!	#NULL!	#NULL!	#NULL!		#NULL!			#NULL!	#NULL!	#NULL!
1	0	71		#NULL!	#NULL!	#NULL!	#NULL!	#NULL!	#NULL!	#NULL!	#NULL!	#NULL!		#NULL!	#NULL!	#NULL!	#NULL!	#NULL!	#NULL!		#NULL!	#NULL!	#NULL!	#NULL!		#NULL!	#NULL!	#NULL!	#NULL!	#NULL!		#NULL!	#NULL!	#NULL!	#NULL!	#NULL!	#NULL!	#NULL!	#NULL!	#NULL!	#NULL!	#NULL!		#NULL!			#NULL!	#NULL!	#NULL!
0	1	52		0	0	0	0	0	0	0	0	0		0	0	0	0	0	0		0	0	0	0		0	0	0	0	6	lymphome Burkitt ascite + en rechute	2	0	0	1	0	0	0	0	0	0	1		4	chimio		0	0	0
2	0	52	tabac	0	0	0	0	0	0	0	0	0	asthme, BPCO	1	1	1	1	0	0		0	0	0	0		0	0	0	0	3	bronchique Sd pancoast tobias	1	0	0	0	0	0	0	0	1	0	0		2	chimio		0	0	0
1	1	59		#NULL!	#NULL!	#NULL!	#NULL!	#NULL!	#NULL!	#NULL!	#NULL!	#NULL!		#NULL!	#NULL!	#NULL!	#NULL!	#NULL!	#NULL!		#NULL!	#NULL!	#NULL!	#NULL!		#NULL!	#NULL!	#NULL!	#NULL!	#NULL!		#NULL!	#NULL!	#NULL!	#NULL!	#NULL!	#NULL!	#NULL!	#NULL!	#NULL!	#NULL!	#NULL!		#NULL!			#NULL!	#NULL!	#NULL!
1	1	64		#NULL!	#NULL!	#NULL!	#NULL!	#NULL!	#NULL!	#NULL!	#NULL!	#NULL!		#NULL!	#NULL!	#NULL!	#NULL!	#NULL!	#NULL!		#NULL!	#NULL!	#NULL!	#NULL!		#NULL!	#NULL!	#NULL!	#NULL!	#NULL!		#NULL!	#NULL!	#NULL!	#NULL!	#NULL!	#NULL!	#NULL!	#NULL!	#NULL!	#NULL!	#NULL!		#NULL!			#NULL!	#NULL!	#NULL!
1	1	74		#NULL!	#NULL!	#NULL!	#NULL!	#NULL!	#NULL!	#NULL!	#NULL!	#NULL!		#NULL!	#NULL!	#NULL!	#NULL!	#NULL!	#NULL!		#NULL!	#NULL!	#NULL!	#NULL!		#NULL!	#NULL!	#NULL!	#NULL!	#NULL!		#NULL!	#NULL!	#NULL!	#NULL!	#NULL!	#NULL!	#NULL!	#NULL!	#NULL!	#NULL!	#NULL!		#NULL!			#NULL!	#NULL!	#NULL!
1	1	35		#NULL!	#NULL!	#NULL!	#NULL!	#NULL!	#NULL!	#NULL!	#NULL!	#NULL!		#NULL!	#NULL!	#NULL!	#NULL!	#NULL!	#NULL!		#NULL!	#NULL!	#NULL!	#NULL!		#NULL!	#NULL!	#NULL!	#NULL!	#NULL!		#NULL!	#NULL!	#NULL!	#NULL!	#NULL!	#NULL!	#NULL!	#NULL!	#NULL!	#NULL!	#NULL!		#NULL!			#NULL!	#NULL!	#NULL!
1	1	66		#NULL!	#NULL!	#NULL!	#NULL!	#NULL!	#NULL!	#NULL!	#NULL!	#NULL!		#NULL!	#NULL!	#NULL!	#NULL!	#NULL!	#NULL!		#NULL!	#NULL!	#NULL!	#NULL!		#NULL!	#NULL!	#NULL!	#NULL!	#NULL!		#NULL!	#NULL!	#NULL!	#NULL!	#NULL!	#NULL!	#NULL!	#NULL!	#NULL!	#NULL!	#NULL!		#NULL!			#NULL!	#NULL!	#NULL!
0	1	64	stent coro, stents AOMI, HTA	1	0	0	0	0	1	1	0	0		0	0	0	0	0	0		0	0	0	0		0	0	0	0	7	rectum M+ hep	1	0	0	0	0	0	0	0	0	1	1		3			0	0	0
0	0	47		0	0	0	0	0	0	0	0	0		0	0	0	0	0	0		0	0	0	0		0	0	0	0	6	K mammaire M+ hép, perit	1	0	0	0	0	0	0	1	0	0	0	non	4	chimio	41042	1	0	1
0	1	36		0	0	0	0	0	0	0	0	0		0	0	0	0	0	0		0	0	0	0		0	0	0	0	2	Hodgkin stade IV sous chimio depuis 1 mois	2	0	0	0	1	0	0	0	0	0	1		3	chimio		0	0	0
1	0	29		#NULL!	#NULL!	#NULL!	#NULL!	#NULL!	#NULL!	#NULL!	#NULL!	#NULL!		#NULL!	#NULL!	#NULL!	#NULL!	#NULL!	#NULL!		#NULL!	#NULL!	#NULL!	#NULL!		#NULL!	#NULL!	#NULL!	#NULL!	#NULL!		#NULL!	#NULL!	#NULL!	#NULL!	#NULL!	#NULL!	#NULL!	#NULL!	#NULL!	#NULL!	#NULL!		#NULL!			#NULL!	#NULL!	#NULL!
0	1	64	ACFA	0	0	0	0	0	0	0	1	0		0	0	0	0	0	0		0	0	0	0		0	0	0	0	2	myélome multiple IgA, décédé GVH réfractaire	2	0	0	0	0	1	0	0	0	0	0		4			0	0	0
1	1	55		#NULL!	#NULL!	#NULL!	#NULL!	#NULL!	#NULL!	#NULL!	#NULL!	#NULL!		#NULL!	#NULL!	#NULL!	#NULL!	#NULL!	#NULL!		#NULL!	#NULL!	#NULL!	#NULL!		#NULL!	#NULL!	#NULL!	#NULL!	#NULL!		#NULL!	#NULL!	#NULL!	#NULL!	#NULL!	#NULL!	#NULL!	#NULL!	#NULL!	#NULL!	#NULL!		#NULL!			#NULL!	#NULL!	#NULL!
1	0	50		#NULL!	#NULL!	#NULL!	#NULL!	#NULL!	#NULL!	#NULL!	#NULL!	#NULL!		#NULL!	#NULL!	#NULL!	#NULL!	#NULL!	#NULL!		#NULL!	#NULL!	#NULL!	#NULL!		#NULL!	#NULL!	#NULL!	#NULL!	#NULL!		#NULL!	#NULL!	#NULL!	#NULL!	#NULL!	#NULL!	#NULL!	#NULL!	#NULL!	#NULL!	#NULL!		#NULL!			#NULL!	#NULL!	#NULL!
1	1	59		#NULL!	#NULL!	#NULL!	#NULL!	#NULL!	#NULL!	#NULL!	#NULL!	#NULL!		#NULL!	#NULL!	#NULL!	#NULL!	#NULL!	#NULL!		#NULL!	#NULL!	#NULL!	#NULL!		#NULL!	#NULL!	#NULL!	#NULL!	#NULL!		#NULL!	#NULL!	#NULL!	#NULL!	#NULL!	#NULL!	#NULL!	#NULL!	#NULL!	#NULL!	#NULL!		#NULL!			#NULL!	#NULL!	#NULL!
0	1	70	2 stents coro, HTA, DID, tabac	1	1	0	0	0	1	1	0	0		1	1	0	0	0	0		0	0	0	0		0	0	0	0	7	pancreas M+ hép, pulm, pleural	1	0	0	0	0	0	0	0	0	0	1	non	4	chimio		0	0	0
0	1	53	i card	0	0	0	0	1	0	0	0	0		0	0	0	0	0	0		0	0	0	0		0	0	0	0	3	K epid hypopharyx en récidive locoR hospit pour compression médullaire C6	1	0	0	0	0	0	0	0	0	0	0		4	radio	41249	0	0	1
1	1	75		#NULL!	#NULL!	#NULL!	#NULL!	#NULL!	#NULL!	#NULL!	#NULL!	#NULL!		#NULL!	#NULL!	#NULL!	#NULL!	#NULL!	#NULL!		#NULL!	#NULL!	#NULL!	#NULL!		#NULL!	#NULL!	#NULL!	#NULL!	#NULL!		#NULL!	#NULL!	#NULL!	#NULL!	#NULL!	#NULL!	#NULL!	#NULL!	#NULL!	#NULL!	#NULL!		#NULL!			#NULL!	#NULL!	#NULL!
0	1	72		0	0	0	0	0	0	0	0	0	BPCO	1	0	1	0	0	0		0	0	0	0		0	0	0	0	3	LLC	2	0	1	0	0	0	0	0	0	0	0		2	sous chimio		0	0	0
1	0	63		#NULL!	#NULL!	#NULL!	#NULL!	#NULL!	#NULL!	#NULL!	#NULL!	#NULL!		#NULL!	#NULL!	#NULL!	#NULL!	#NULL!	#NULL!		#NULL!	#NULL!	#NULL!	#NULL!		#NULL!	#NULL!	#NULL!	#NULL!	#NULL!		#NULL!	#NULL!	#NULL!	#NULL!	#NULL!	#NULL!	#NULL!	#NULL!	#NULL!	#NULL!	#NULL!		#NULL!			#NULL!	#NULL!	#NULL!
0	1	69	DNID, dyslip, pace	0	1	1	0	0	0	0	0	0		0	0	0	0	0	0		0	0	0	0		0	0	0	0	3	KC pancréas	1	0	0	0	0	0	0	0	0	0	0		1	début		0	0	0
1	0	25		#NULL!	#NULL!	#NULL!	#NULL!	#NULL!	#NULL!	#NULL!	#NULL!	#NULL!		#NULL!	#NULL!	#NULL!	#NULL!	#NULL!	#NULL!		#NULL!	#NULL!	#NULL!	#NULL!		#NULL!	#NULL!	#NULL!	#NULL!	#NULL!		#NULL!	#NULL!	#NULL!	#NULL!	#NULL!	#NULL!	#NULL!	#NULL!	#NULL!	#NULL!	#NULL!		#NULL!			#NULL!	#NULL!	#NULL!
0	1	69	tabac, 7 stents coro	0	0	0	0	0	1	1	0	0		1	1	0	0	0	0		0	0	0	0		0	0	0	0	7	CPC poumon	1	0	0	0	0	0	0	0	1	0	1	non	4	chimio	41206	0	0	1
1	0	55		#NULL!	#NULL!	#NULL!	#NULL!	#NULL!	#NULL!	#NULL!	#NULL!	#NULL!		#NULL!	#NULL!	#NULL!	#NULL!	#NULL!	#NULL!		#NULL!	#NULL!	#NULL!	#NULL!		#NULL!	#NULL!	#NULL!	#NULL!	#NULL!		#NULL!	#NULL!	#NULL!	#NULL!	#NULL!	#NULL!	#NULL!	#NULL!	#NULL!	#NULL!	#NULL!		#NULL!			#NULL!	#NULL!	#NULL!
1	1	69		#NULL!	#NULL!	#NULL!	#NULL!	#NULL!	#NULL!	#NULL!	#NULL!	#NULL!		#NULL!	#NULL!	#NULL!	#NULL!	#NULL!	#NULL!		#NULL!	#NULL!	#NULL!	#NULL!		#NULL!	#NULL!	#NULL!	#NULL!	#NULL!		#NULL!	#NULL!	#NULL!	#NULL!	#NULL!	#NULL!	#NULL!	#NULL!	#NULL!	#NULL!	#NULL!		#NULL!			#NULL!	#NULL!	#NULL!
1	0	65		#NULL!	#NULL!	#NULL!	#NULL!	#NULL!	#NULL!	#NULL!	#NULL!	#NULL!		#NULL!	#NULL!	#NULL!	#NULL!	#NULL!	#NULL!		#NULL!	#NULL!	#NULL!	#NULL!		#NULL!	#NULL!	#NULL!	#NULL!	#NULL!		#NULL!	#NULL!	#NULL!	#NULL!	#NULL!	#NULL!	#NULL!	#NULL!	#NULL!	#NULL!	#NULL!		#NULL!			#NULL!	#NULL!	#NULL!
1	1	62		#NULL!	#NULL!	#NULL!	#NULL!	#NULL!	#NULL!	#NULL!	#NULL!	#NULL!		#NULL!	#NULL!	#NULL!	#NULL!	#NULL!	#NULL!		#NULL!	#NULL!	#NULL!	#NULL!		#NULL!	#NULL!	#NULL!	#NULL!	#NULL!		#NULL!	#NULL!	#NULL!	#NULL!	#NULL!	#NULL!	#NULL!	#NULL!	#NULL!	#NULL!	#NULL!		#NULL!			#NULL!	#NULL!	#NULL!
1	0	19		#NULL!	#NULL!	#NULL!	#NULL!	#NULL!	#NULL!	#NULL!	#NULL!	#NULL!		#NULL!	#NULL!	#NULL!	#NULL!	#NULL!	#NULL!		#NULL!	#NULL!	#NULL!	#NULL!		#NULL!	#NULL!	#NULL!	#NULL!	#NULL!		#NULL!	#NULL!	#NULL!	#NULL!	#NULL!	#NULL!	#NULL!	#NULL!	#NULL!	#NULL!	#NULL!		#NULL!			#NULL!	#NULL!	#NULL!
1	1	63		#NULL!	#NULL!	#NULL!	#NULL!	#NULL!	#NULL!	#NULL!	#NULL!	#NULL!		#NULL!	#NULL!	#NULL!	#NULL!	#NULL!	#NULL!		#NULL!	#NULL!	#NULL!	#NULL!		#NULL!	#NULL!	#NULL!	#NULL!	#NULL!		#NULL!	#NULL!	#NULL!	#NULL!	#NULL!	#NULL!	#NULL!	#NULL!	#NULL!	#NULL!	#NULL!		#NULL!			#NULL!	#NULL!	#NULL!
1	0	60		#NULL!	#NULL!	#NULL!	#NULL!	#NULL!	#NULL!	#NULL!	#NULL!	#NULL!		#NULL!	#NULL!	#NULL!	#NULL!	#NULL!	#NULL!		#NULL!	#NULL!	#NULL!	#NULL!		#NULL!	#NULL!	#NULL!	#NULL!	#NULL!		#NULL!	#NULL!	#NULL!	#NULL!	#NULL!	#NULL!	#NULL!	#NULL!	#NULL!	#NULL!	#NULL!		#NULL!			#NULL!	#NULL!	#NULL!
1	0	60		#NULL!	#NULL!	#NULL!	#NULL!	#NULL!	#NULL!	#NULL!	#NULL!	#NULL!		#NULL!	#NULL!	#NULL!	#NULL!	#NULL!	#NULL!		#NULL!	#NULL!	#NULL!	#NULL!		#NULL!	#NULL!	#NULL!	#NULL!	#NULL!		#NULL!	#NULL!	#NULL!	#NULL!	#NULL!	#NULL!	#NULL!	#NULL!	#NULL!	#NULL!	#NULL!		#NULL!			#NULL!	#NULL!	#NULL!
0	1	54	palpitations, tabac	0	0	0	0	0	0	0	1	0		1	1	0	0	0	0		0	0	0	0	cannabis	0	0	0	0	6	ADK pulm M+ os, hep, SR	1	0	0	0	0	0	0	0	1	0	0		1	debut		0	0	0
1	1	56		#NULL!	#NULL!	#NULL!	#NULL!	#NULL!	#NULL!	#NULL!	#NULL!	#NULL!		#NULL!	#NULL!	#NULL!	#NULL!	#NULL!	#NULL!		#NULL!	#NULL!	#NULL!	#NULL!		#NULL!	#NULL!	#NULL!	#NULL!	#NULL!		#NULL!	#NULL!	#NULL!	#NULL!	#NULL!	#NULL!	#NULL!	#NULL!	#NULL!	#NULL!	#NULL!		#NULL!			#NULL!	#NULL!	#NULL!
1	1	26		#NULL!	#NULL!	#NULL!	#NULL!	#NULL!	#NULL!	#NULL!	#NULL!	#NULL!		#NULL!	#NULL!	#NULL!	#NULL!	#NULL!	#NULL!		#NULL!	#NULL!	#NULL!	#NULL!		#NULL!	#NULL!	#NULL!	#NULL!	#NULL!		#NULL!	#NULL!	#NULL!	#NULL!	#NULL!	#NULL!	#NULL!	#NULL!	#NULL!	#NULL!	#NULL!		#NULL!			#NULL!	#NULL!	#NULL!
1	0	57		#NULL!	#NULL!	#NULL!	#NULL!	#NULL!	#NULL!	#NULL!	#NULL!	#NULL!		#NULL!	#NULL!	#NULL!	#NULL!	#NULL!	#NULL!		#NULL!	#NULL!	#NULL!	#NULL!		#NULL!	#NULL!	#NULL!	#NULL!	#NULL!		#NULL!	#NULL!	#NULL!	#NULL!	#NULL!	#NULL!	#NULL!	#NULL!	#NULL!	#NULL!	#NULL!		#NULL!			#NULL!	#NULL!	#NULL!
2	1	67	ACFA, dyslip, HTA	1	0	1	0	0	0	0	1	0		0	0	0	0	0	0		0	0	0	0	KC thyroide	0	0	0	0	2	myélodysplasie	2	0	0	0	0	0	1	0	0	0	0		#NULL!			0	0	0
0	1	65		0	0	0	0	0	0	0	0	0		0	0	0	0	0	0		0	0	0	0		0	0	0	0	4	myélome en nouvelle rechute. IRA creat 318	2	0	0	0	0	1	0	0	0	0	0	non	4			0	0	0
1	0	52		#NULL!	#NULL!	#NULL!	#NULL!	#NULL!	#NULL!	#NULL!	#NULL!	#NULL!		#NULL!	#NULL!	#NULL!	#NULL!	#NULL!	#NULL!		#NULL!	#NULL!	#NULL!	#NULL!		#NULL!	#NULL!	#NULL!	#NULL!	#NULL!		#NULL!	#NULL!	#NULL!	#NULL!	#NULL!	#NULL!	#NULL!	#NULL!	#NULL!	#NULL!	#NULL!		#NULL!			#NULL!	#NULL!	#NULL!
1	1	68		#NULL!	#NULL!	#NULL!	#NULL!	#NULL!	#NULL!	#NULL!	#NULL!	#NULL!		#NULL!	#NULL!	#NULL!	#NULL!	#NULL!	#NULL!		#NULL!	#NULL!	#NULL!	#NULL!		#NULL!	#NULL!	#NULL!	#NULL!	#NULL!		#NULL!	#NULL!	#NULL!	#NULL!	#NULL!	#NULL!	#NULL!	#NULL!	#NULL!	#NULL!	#NULL!		#NULL!			#NULL!	#NULL!	#NULL!
1	0	61		#NULL!	#NULL!	#NULL!	#NULL!	#NULL!	#NULL!	#NULL!	#NULL!	#NULL!		#NULL!	#NULL!	#NULL!	#NULL!	#NULL!	#NULL!		#NULL!	#NULL!	#NULL!	#NULL!		#NULL!	#NULL!	#NULL!	#NULL!	#NULL!		#NULL!	#NULL!	#NULL!	#NULL!	#NULL!	#NULL!	#NULL!	#NULL!	#NULL!	#NULL!	#NULL!		#NULL!			#NULL!	#NULL!	#NULL!
0	1	59	4 stents, IDM	0	0	0	0	0	1	1	0	0	tabac	1	1	0	0	0	0		0	0	0	0		0	0	0	0	7	pancréas évolutif M+	1	0	0	0	0	0	0	0	0	0	1		4	non	41421	0	0	1
1	1	73		#NULL!	#NULL!	#NULL!	#NULL!	#NULL!	#NULL!	#NULL!	#NULL!	#NULL!		#NULL!	#NULL!	#NULL!	#NULL!	#NULL!	#NULL!		#NULL!	#NULL!	#NULL!	#NULL!		#NULL!	#NULL!	#NULL!	#NULL!	#NULL!		#NULL!	#NULL!	#NULL!	#NULL!	#NULL!	#NULL!	#NULL!	#NULL!	#NULL!	#NULL!	#NULL!		#NULL!			#NULL!	#NULL!	#NULL!
1	1	35		#NULL!	#NULL!	#NULL!	#NULL!	#NULL!	#NULL!	#NULL!	#NULL!	#NULL!		#NULL!	#NULL!	#NULL!	#NULL!	#NULL!	#NULL!		#NULL!	#NULL!	#NULL!	#NULL!		#NULL!	#NULL!	#NULL!	#NULL!	#NULL!		#NULL!	#NULL!	#NULL!	#NULL!	#NULL!	#NULL!	#NULL!	#NULL!	#NULL!	#NULL!	#NULL!		#NULL!			#NULL!	#NULL!	#NULL!
1	1	61		#NULL!	#NULL!	#NULL!	#NULL!	#NULL!	#NULL!	#NULL!	#NULL!	#NULL!		#NULL!	#NULL!	#NULL!	#NULL!	#NULL!	#NULL!		#NULL!	#NULL!	#NULL!	#NULL!		#NULL!	#NULL!	#NULL!	#NULL!	#NULL!		#NULL!	#NULL!	#NULL!	#NULL!	#NULL!	#NULL!	#NULL!	#NULL!	#NULL!	#NULL!	#NULL!		#NULL!			#NULL!	#NULL!	#NULL!
1	1	56		#NULL!	#NULL!	#NULL!	#NULL!	#NULL!	#NULL!	#NULL!	#NULL!	#NULL!		#NULL!	#NULL!	#NULL!	#NULL!	#NULL!	#NULL!		#NULL!	#NULL!	#NULL!	#NULL!		#NULL!	#NULL!	#NULL!	#NULL!	#NULL!		#NULL!	#NULL!	#NULL!	#NULL!	#NULL!	#NULL!	#NULL!	#NULL!	#NULL!	#NULL!	#NULL!		#NULL!			#NULL!	#NULL!	#NULL!
1	1	60		#NULL!	#NULL!	#NULL!	#NULL!	#NULL!	#NULL!	#NULL!	#NULL!	#NULL!		#NULL!	#NULL!	#NULL!	#NULL!	#NULL!	#NULL!		#NULL!	#NULL!	#NULL!	#NULL!		#NULL!	#NULL!	#NULL!	#NULL!	#NULL!		#NULL!	#NULL!	#NULL!	#NULL!	#NULL!	#NULL!	#NULL!	#NULL!	#NULL!	#NULL!	#NULL!		#NULL!			#NULL!	#NULL!	#NULL!
0	0	57		0	0	0	0	0	0	0	0	0		0	0	0	0	0	0		0	0	0	0		0	0	0	0	6	sein multimétastatique en progression	1	0	0	0	0	0	0	1	0	0	1		4		41373	0	0	1
1	1	70		#NULL!	#NULL!	#NULL!	#NULL!	#NULL!	#NULL!	#NULL!	#NULL!	#NULL!		#NULL!	#NULL!	#NULL!	#NULL!	#NULL!	#NULL!		#NULL!	#NULL!	#NULL!	#NULL!		#NULL!	#NULL!	#NULL!	#NULL!	#NULL!		#NULL!	#NULL!	#NULL!	#NULL!	#NULL!	#NULL!	#NULL!	#NULL!	#NULL!	#NULL!	#NULL!		#NULL!			#NULL!	#NULL!	#NULL!
1	1	60		#NULL!	#NULL!	#NULL!	#NULL!	#NULL!	#NULL!	#NULL!	#NULL!	#NULL!		#NULL!	#NULL!	#NULL!	#NULL!	#NULL!	#NULL!		#NULL!	#NULL!	#NULL!	#NULL!		#NULL!	#NULL!	#NULL!	#NULL!	#NULL!		#NULL!	#NULL!	#NULL!	#NULL!	#NULL!	#NULL!	#NULL!	#NULL!	#NULL!	#NULL!	#NULL!		#NULL!			#NULL!	#NULL!	#NULL!
2	1	60	HTA	1	0	0	0	0	0	0	0	0		0	0	0	0	0	0	AVC dissection vertebrale, ACHh anev, DVP	1	1	0	0	Hashimoto, vitiligo	0	0	1	0	4	lymphome T 2e ligne	2	0	0	1	0	0	0	0	0	0	0		2	chimio	41098	0	0	1
0	1	58		0	0	0	0	0	0	0	0	0		0	0	0	0	0	0		0	0	0	0		0	0	0	0	6	K urothélial M+ en 1ere cure	1	0	0	0	0	0	0	0	0	0	1		1	oui		0	0	0
2	1	23	0	0	0	0	0	0	0	0	0	0		0	0	0	0	0	0		0	0	0	0		0	0	0	0	6	tum germinale non séminomateuse de mauvais pnc sous chimio	1	0	0	0	0	0	0	0	0	0	1		2	sous chimio		0	0	0
0	1	67		0	0	0	0	0	0	0	0	0		0	0	0	0	0	0		0	0	0	0		0	0	0	0	6	pancreas metas pulm multiples	1	0	0	0	0	0	0	0	0	0	1	non	4		abstention réa	0	0	0
0	1	56		0	0	0	0	0	0	0	0	0		0	0	0	0	0	0		0	0	0	0		0	0	0	0	2	lymphome T biliaire en 1ere ligne hospit pour fievre à 40	2	0	1	0	0	0	0	0	0	0	0		1	oui		0	0	0
1	1	77		#NULL!	#NULL!	#NULL!	#NULL!	#NULL!	#NULL!	#NULL!	#NULL!	#NULL!		#NULL!	#NULL!	#NULL!	#NULL!	#NULL!	#NULL!		#NULL!	#NULL!	#NULL!	#NULL!		#NULL!	#NULL!	#NULL!	#NULL!	#NULL!		#NULL!	#NULL!	#NULL!	#NULL!	#NULL!	#NULL!	#NULL!	#NULL!	#NULL!	#NULL!	#NULL!		#NULL!			#NULL!	#NULL!	#NULL!
0	0	48	HTA, i card 35%,	1	0	0	0	1	0	0	0	0	IRC/BPCO	1	1	1	0	1	0	méningiome opéré	1	0	0	0	IRC Cl 30-40, méningiome opéré 2006	1	0	0	0	7	LAM4 2e rechute	2	1	0	0	0	0	0	0	0	0	0		4			0	0	0
1	0	49		#NULL!	#NULL!	#NULL!	#NULL!	#NULL!	#NULL!	#NULL!	#NULL!	#NULL!		#NULL!	#NULL!	#NULL!	#NULL!	#NULL!	#NULL!		#NULL!	#NULL!	#NULL!	#NULL!		#NULL!	#NULL!	#NULL!	#NULL!	#NULL!		#NULL!	#NULL!	#NULL!	#NULL!	#NULL!	#NULL!	#NULL!	#NULL!	#NULL!	#NULL!	#NULL!		#NULL!			#NULL!	#NULL!	#NULL!
1	1	74		#NULL!	#NULL!	#NULL!	#NULL!	#NULL!	#NULL!	#NULL!	#NULL!	#NULL!		#NULL!	#NULL!	#NULL!	#NULL!	#NULL!	#NULL!		#NULL!	#NULL!	#NULL!	#NULL!		#NULL!	#NULL!	#NULL!	#NULL!	#NULL!		#NULL!	#NULL!	#NULL!	#NULL!	#NULL!	#NULL!	#NULL!	#NULL!	#NULL!	#NULL!	#NULL!		#NULL!			#NULL!	#NULL!	#NULL!
1	1	61		#NULL!	#NULL!	#NULL!	#NULL!	#NULL!	#NULL!	#NULL!	#NULL!	#NULL!		#NULL!	#NULL!	#NULL!	#NULL!	#NULL!	#NULL!		#NULL!	#NULL!	#NULL!	#NULL!		#NULL!	#NULL!	#NULL!	#NULL!	#NULL!		#NULL!	#NULL!	#NULL!	#NULL!	#NULL!	#NULL!	#NULL!	#NULL!	#NULL!	#NULL!	#NULL!		#NULL!			#NULL!	#NULL!	#NULL!
0	1	80	Rao serré, HTAP, DNID	0	1	0	0	1	0	0	0	1		0	0	0	0	0	0		0	0	0	0		0	0	0	0	3	rectum, fistule recto-cutanée chronique	1	0	0	0	0	0	0	0	0	1	0	oui	3			0	0	0
1	1	70		#NULL!	#NULL!	#NULL!	#NULL!	#NULL!	#NULL!	#NULL!	#NULL!	#NULL!		#NULL!	#NULL!	#NULL!	#NULL!	#NULL!	#NULL!		#NULL!	#NULL!	#NULL!	#NULL!		#NULL!	#NULL!	#NULL!	#NULL!	#NULL!		#NULL!	#NULL!	#NULL!	#NULL!	#NULL!	#NULL!	#NULL!	#NULL!	#NULL!	#NULL!	#NULL!		#NULL!			#NULL!	#NULL!	#NULL!
0	0	43	obesité, HTA	1	0	0	1	0	0	0	0	0		0	0	0	0	0	0		0	0	0	0		0	0	0	0	2	Lymohome bénin à gdes cellules en RC intensifié+autogreffe	2	0	0	1	0	0	0	0	0	0	0		5	oui		0	0	0
2	0	56	tabac,	0	0	0	0	0	0	0	0	0		1	1	0	0	0	0		0	0	0	0	OH	0	0	0	1	2	LAM 3	2	1	0	0	0	0	0	0	0	0	0		2	chimio		0	0	0
0	1	82	coronaropathie stentée, HTA, dyslip	1	0	1	0	0	1	1	0	0		0	0	0	0	0	0		0	0	0	0	hémochromatose	0	0	1	0	3	carcinome pulm au contact art pulm	1	0	0	0	0	0	0	0	1	0	0	non	4	début chimio avril	oui	1	0	1
1	1	44		#NULL!	#NULL!	#NULL!	#NULL!	#NULL!	#NULL!	#NULL!	#NULL!	#NULL!		#NULL!	#NULL!	#NULL!	#NULL!	#NULL!	#NULL!		#NULL!	#NULL!	#NULL!	#NULL!		#NULL!	#NULL!	#NULL!	#NULL!	#NULL!		#NULL!	#NULL!	#NULL!	#NULL!	#NULL!	#NULL!	#NULL!	#NULL!	#NULL!	#NULL!	#NULL!		#NULL!			#NULL!	#NULL!	#NULL!
1	0	49		#NULL!	#NULL!	#NULL!	#NULL!	#NULL!	#NULL!	#NULL!	#NULL!	#NULL!		#NULL!	#NULL!	#NULL!	#NULL!	#NULL!	#NULL!		#NULL!	#NULL!	#NULL!	#NULL!		#NULL!	#NULL!	#NULL!	#NULL!	#NULL!		#NULL!	#NULL!	#NULL!	#NULL!	#NULL!	#NULL!	#NULL!	#NULL!	#NULL!	#NULL!	#NULL!		#NULL!			#NULL!	#NULL!	#NULL!
1	1	58		#NULL!	#NULL!	#NULL!	#NULL!	#NULL!	#NULL!	#NULL!	#NULL!	#NULL!		#NULL!	#NULL!	#NULL!	#NULL!	#NULL!	#NULL!		#NULL!	#NULL!	#NULL!	#NULL!		#NULL!	#NULL!	#NULL!	#NULL!	#NULL!		#NULL!	#NULL!	#NULL!	#NULL!	#NULL!	#NULL!	#NULL!	#NULL!	#NULL!	#NULL!	#NULL!		#NULL!			#NULL!	#NULL!	#NULL!
1	1	60		#NULL!	#NULL!	#NULL!	#NULL!	#NULL!	#NULL!	#NULL!	#NULL!	#NULL!		#NULL!	#NULL!	#NULL!	#NULL!	#NULL!	#NULL!		#NULL!	#NULL!	#NULL!	#NULL!		#NULL!	#NULL!	#NULL!	#NULL!	#NULL!		#NULL!	#NULL!	#NULL!	#NULL!	#NULL!	#NULL!	#NULL!	#NULL!	#NULL!	#NULL!	#NULL!		#NULL!			#NULL!	#NULL!	#NULL!
0	0	46		0	0	0	0	0	0	0	0	0	asthme	1	0	0	1	0	0		1	0	0	1		0	0	0	0	3	LAM 4 en rechute précoce post allogreffe	2	1	0	0	0	0	0	0	0	0	0		4	oui	41722	0	0	1
2	1	61	tabac	0	0	0	0	0	0	0	0	0		1	1	0	0	0	0		0	0	0	0		0	0	0	0	6	poumon	1	0	0	0	0	0	0	0	1	0	1	non	4			0	0	0
1	0	61		#NULL!	#NULL!	#NULL!	#NULL!	#NULL!	#NULL!	#NULL!	#NULL!	#NULL!		#NULL!	#NULL!	#NULL!	#NULL!	#NULL!	#NULL!		#NULL!	#NULL!	#NULL!	#NULL!		#NULL!	#NULL!	#NULL!	#NULL!	#NULL!		#NULL!	#NULL!	#NULL!	#NULL!	#NULL!	#NULL!	#NULL!	#NULL!	#NULL!	#NULL!	#NULL!		#NULL!			#NULL!	#NULL!	#NULL!
1	1	43		#NULL!	#NULL!	#NULL!	#NULL!	#NULL!	#NULL!	#NULL!	#NULL!	#NULL!		#NULL!	#NULL!	#NULL!	#NULL!	#NULL!	#NULL!		#NULL!	#NULL!	#NULL!	#NULL!		#NULL!	#NULL!	#NULL!	#NULL!	#NULL!		#NULL!	#NULL!	#NULL!	#NULL!	#NULL!	#NULL!	#NULL!	#NULL!	#NULL!	#NULL!	#NULL!		#NULL!			#NULL!	#NULL!	#NULL!
1	0	76		#NULL!	#NULL!	#NULL!	#NULL!	#NULL!	#NULL!	#NULL!	#NULL!	#NULL!		#NULL!	#NULL!	#NULL!	#NULL!	#NULL!	#NULL!		#NULL!	#NULL!	#NULL!	#NULL!		#NULL!	#NULL!	#NULL!	#NULL!	#NULL!		#NULL!	#NULL!	#NULL!	#NULL!	#NULL!	#NULL!	#NULL!	#NULL!	#NULL!	#NULL!	#NULL!		#NULL!			#NULL!	#NULL!	#NULL!
0	0	42		0	0	0	0	0	0	0	0	0		0	0	0	0	0	0		0	0	0	0		0	0	0	0	6	lymphome marginal stade IV médullaire, ép pl, peric et perit	2	0	0	1	0	0	0	0	0	0	1	non	4		41177	0	0	1
0	1	21		0	0	0	0	0	0	0	0	0		0	0	0	0	0	0	tbs personnalité	1	0	0	1		0	0	0	0	2	Lymphome lymphoblastique T en progression apres 4 lignes, hyperfixations disséminées au pet scan	2	0	0	1	0	0	0	0	0	0	1		4	oui		0	0	0
0	1	50		0	0	0	0	0	0	0	0	0		0	0	0	0	0	0		0	0	0	0		0	0	0	0	2	LAL secondaire LMC rechute post allogreffe	2	1	0	0	0	0	0	0	0	0	0		4	chimio		0	0	0
0	0	60		0	0	0	0	0	0	0	0	0		0	0	0	0	0	0		0	0	0	0		0	0	0	0	6	prostate M+ os, hep, pulm	1	0	0	0	0	0	0	0	0	0	1		4	chimio		0	0	0
1	1	68		#NULL!	#NULL!	#NULL!	#NULL!	#NULL!	#NULL!	#NULL!	#NULL!	#NULL!		#NULL!	#NULL!	#NULL!	#NULL!	#NULL!	#NULL!		#NULL!	#NULL!	#NULL!	#NULL!		#NULL!	#NULL!	#NULL!	#NULL!	#NULL!		#NULL!	#NULL!	#NULL!	#NULL!	#NULL!	#NULL!	#NULL!	#NULL!	#NULL!	#NULL!	#NULL!		#NULL!			#NULL!	#NULL!	#NULL!
1	0	55		#NULL!	#NULL!	#NULL!	#NULL!	#NULL!	#NULL!	#NULL!	#NULL!	#NULL!		#NULL!	#NULL!	#NULL!	#NULL!	#NULL!	#NULL!		#NULL!	#NULL!	#NULL!	#NULL!		#NULL!	#NULL!	#NULL!	#NULL!	#NULL!		#NULL!	#NULL!	#NULL!	#NULL!	#NULL!	#NULL!	#NULL!	#NULL!	#NULL!	#NULL!	#NULL!		#NULL!			#NULL!	#NULL!	#NULL!
1	1	28		#NULL!	#NULL!	#NULL!	#NULL!	#NULL!	#NULL!	#NULL!	#NULL!	#NULL!		#NULL!	#NULL!	#NULL!	#NULL!	#NULL!	#NULL!		#NULL!	#NULL!	#NULL!	#NULL!		#NULL!	#NULL!	#NULL!	#NULL!	#NULL!		#NULL!	#NULL!	#NULL!	#NULL!	#NULL!	#NULL!	#NULL!	#NULL!	#NULL!	#NULL!	#NULL!		#NULL!			#NULL!	#NULL!	#NULL!
0	1	56	DNID	0	1	0	0	0	0	0	0	0		0	0	0	0	0	0		0	0	0	0		0	0	0	0	7	tum neuro endocrine	1	0	0	0	0	0	0	0	0	0	1	non	4			0	0	0
1	1	65		#NULL!	#NULL!	#NULL!	#NULL!	#NULL!	#NULL!	#NULL!	#NULL!	#NULL!		#NULL!	#NULL!	#NULL!	#NULL!	#NULL!	#NULL!		#NULL!	#NULL!	#NULL!	#NULL!		#NULL!	#NULL!	#NULL!	#NULL!	#NULL!		#NULL!	#NULL!	#NULL!	#NULL!	#NULL!	#NULL!	#NULL!	#NULL!	#NULL!	#NULL!	#NULL!		#NULL!			#NULL!	#NULL!	#NULL!
1	0	47		#NULL!	#NULL!	#NULL!	#NULL!	#NULL!	#NULL!	#NULL!	#NULL!	#NULL!		#NULL!	#NULL!	#NULL!	#NULL!	#NULL!	#NULL!		#NULL!	#NULL!	#NULL!	#NULL!		#NULL!	#NULL!	#NULL!	#NULL!	#NULL!		#NULL!	#NULL!	#NULL!	#NULL!	#NULL!	#NULL!	#NULL!	#NULL!	#NULL!	#NULL!	#NULL!		#NULL!			#NULL!	#NULL!	#NULL!
1	1	49		#NULL!	#NULL!	#NULL!	#NULL!	#NULL!	#NULL!	#NULL!	#NULL!	#NULL!		#NULL!	#NULL!	#NULL!	#NULL!	#NULL!	#NULL!		#NULL!	#NULL!	#NULL!	#NULL!		#NULL!	#NULL!	#NULL!	#NULL!	#NULL!		#NULL!	#NULL!	#NULL!	#NULL!	#NULL!	#NULL!	#NULL!	#NULL!	#NULL!	#NULL!	#NULL!		#NULL!			#NULL!	#NULL!	#NULL!
1	1	80		#NULL!	#NULL!	#NULL!	#NULL!	#NULL!	#NULL!	#NULL!	#NULL!	#NULL!		#NULL!	#NULL!	#NULL!	#NULL!	#NULL!	#NULL!		#NULL!	#NULL!	#NULL!	#NULL!		#NULL!	#NULL!	#NULL!	#NULL!	#NULL!		#NULL!	#NULL!	#NULL!	#NULL!	#NULL!	#NULL!	#NULL!	#NULL!	#NULL!	#NULL!	#NULL!		#NULL!			#NULL!	#NULL!	#NULL!
1	1	70		#NULL!	#NULL!	#NULL!	#NULL!	#NULL!	#NULL!	#NULL!	#NULL!	#NULL!		#NULL!	#NULL!	#NULL!	#NULL!	#NULL!	#NULL!		#NULL!	#NULL!	#NULL!	#NULL!		#NULL!	#NULL!	#NULL!	#NULL!	#NULL!		#NULL!	#NULL!	#NULL!	#NULL!	#NULL!	#NULL!	#NULL!	#NULL!	#NULL!	#NULL!	#NULL!		#NULL!			#NULL!	#NULL!	#NULL!
2	1	44		0	0	0	0	0	0	0	0	0		0	0	0	0	0	0		0	0	0	0		0	0	0	0	2	lymphome T 2e ligne	2	0	0	1	0	0	0	0	0	0	0	non	4	chimio		0	0	0
0	0	60		0	0	0	0	0	0	0	0	0		0	0	0	0	0	0		0	0	0	0	TVP	0	0	0	0	3	LAM 1	2	1	0	0	0	0	0	0	0	0	0	debut	1	en cours		0	0	0
2	1	45		0	0	0	0	0	0	0	0	0		0	0	0	0	0	0		0	0	0	0		0	0	0	0	2	LAM 4	2	1	0	0	0	0	0	0	0	0	0	non	4			0	0	0
1	0	57		#NULL!	#NULL!	#NULL!	#NULL!	#NULL!	#NULL!	#NULL!	#NULL!	#NULL!		#NULL!	#NULL!	#NULL!	#NULL!	#NULL!	#NULL!		#NULL!	#NULL!	#NULL!	#NULL!		#NULL!	#NULL!	#NULL!	#NULL!	#NULL!		#NULL!	#NULL!	#NULL!	#NULL!	#NULL!	#NULL!	#NULL!	#NULL!	#NULL!	#NULL!	#NULL!		#NULL!			#NULL!	#NULL!	#NULL!
0	1	61	DID	0	1	0	0	0	0	0	0	0	tabac	1	1	0	0	0	0		0	0	0	0		0	0	0	0	7	pancréas dpc mars 2012 abces sepsis	1	0	0	0	0	0	0	0	0	0	1		4	non		0	0	0
1	1	55		#NULL!	#NULL!	#NULL!	#NULL!	#NULL!	#NULL!	#NULL!	#NULL!	#NULL!		#NULL!	#NULL!	#NULL!	#NULL!	#NULL!	#NULL!		#NULL!	#NULL!	#NULL!	#NULL!		#NULL!	#NULL!	#NULL!	#NULL!	#NULL!		#NULL!	#NULL!	#NULL!	#NULL!	#NULL!	#NULL!	#NULL!	#NULL!	#NULL!	#NULL!	#NULL!		#NULL!			#NULL!	#NULL!	#NULL!
1	1	45		#NULL!	#NULL!	#NULL!	#NULL!	#NULL!	#NULL!	#NULL!	#NULL!	#NULL!		#NULL!	#NULL!	#NULL!	#NULL!	#NULL!	#NULL!		#NULL!	#NULL!	#NULL!	#NULL!		#NULL!	#NULL!	#NULL!	#NULL!	#NULL!		#NULL!	#NULL!	#NULL!	#NULL!	#NULL!	#NULL!	#NULL!	#NULL!	#NULL!	#NULL!	#NULL!		#NULL!			#NULL!	#NULL!	#NULL!
1	1	72		#NULL!	#NULL!	#NULL!	#NULL!	#NULL!	#NULL!	#NULL!	#NULL!	#NULL!		#NULL!	#NULL!	#NULL!	#NULL!	#NULL!	#NULL!		#NULL!	#NULL!	#NULL!	#NULL!		#NULL!	#NULL!	#NULL!	#NULL!	#NULL!		#NULL!	#NULL!	#NULL!	#NULL!	#NULL!	#NULL!	#NULL!	#NULL!	#NULL!	#NULL!	#NULL!		#NULL!			#NULL!	#NULL!	#NULL!
0	0	72	HTA, DNID	1	1	0	0	0	0	0	0	0		0	0	0	0	0	0		0	0	0	0		0	0	0	0	3	sarcome utérin en récidive	1	0	0	0	0	0	0	0	0	0	0		4	chimio		0	0	0
1	0	38		#NULL!	#NULL!	#NULL!	#NULL!	#NULL!	#NULL!	#NULL!	#NULL!	#NULL!		#NULL!	#NULL!	#NULL!	#NULL!	#NULL!	#NULL!		#NULL!	#NULL!	#NULL!	#NULL!		#NULL!	#NULL!	#NULL!	#NULL!	#NULL!		#NULL!	#NULL!	#NULL!	#NULL!	#NULL!	#NULL!	#NULL!	#NULL!	#NULL!	#NULL!	#NULL!		#NULL!			#NULL!	#NULL!	#NULL!
0	1	53	tabac	0	0	0	0	0	0	0	0	0		1	1	0	0	0	0		0	0	0	0		0	0	0	0	2	colon	1	0	0	0	0	0	0	0	0	1	0		2	chimio		0	0	0
1	1	67		#NULL!	#NULL!	#NULL!	#NULL!	#NULL!	#NULL!	#NULL!	#NULL!	#NULL!		#NULL!	#NULL!	#NULL!	#NULL!	#NULL!	#NULL!		#NULL!	#NULL!	#NULL!	#NULL!		#NULL!	#NULL!	#NULL!	#NULL!	#NULL!		#NULL!	#NULL!	#NULL!	#NULL!	#NULL!	#NULL!	#NULL!	#NULL!	#NULL!	#NULL!	#NULL!		#NULL!			#NULL!	#NULL!	#NULL!
0	1	42	hyperTg	0	0	1	1	0	0	0	0	0		0	0	0	0	0	0		0	0	0	0	def G6PD, VIH, bypass	0	0	1	0	2	lymphome B gdes cellules	1	0	0	1	0	0	0	0	0	0	0		#NULL!			0	0	0
0	1	70	HTA, tabac	1	0	0	0	0	0	0	0	0	BPCO	1	1	1	0	0	0		0	0	0	0		0	0	0	0	3	ADK gastrique	1	0	0	0	0	0	0	0	0	0	0		2	en cours		0	0	0
1	1	62		#NULL!	#NULL!	#NULL!	#NULL!	#NULL!	#NULL!	#NULL!	#NULL!	#NULL!		#NULL!	#NULL!	#NULL!	#NULL!	#NULL!	#NULL!		#NULL!	#NULL!	#NULL!	#NULL!		#NULL!	#NULL!	#NULL!	#NULL!	#NULL!		#NULL!	#NULL!	#NULL!	#NULL!	#NULL!	#NULL!	#NULL!	#NULL!	#NULL!	#NULL!	#NULL!		#NULL!			#NULL!	#NULL!	#NULL!
2	0	78	HTA, DNID	1	1	0	0	0	0	0	0	0		0	0	0	0	0	0		0	0	0	0		0	0	0	0	6	lymphome marginal stade IV médullr, spléniq en abstention tttiq	2	0	0	1	0	0	0	0	0	0	1	non	4	abstention		0	0	0
1	0	38		#NULL!	#NULL!	#NULL!	#NULL!	#NULL!	#NULL!	#NULL!	#NULL!	#NULL!		#NULL!	#NULL!	#NULL!	#NULL!	#NULL!	#NULL!		#NULL!	#NULL!	#NULL!	#NULL!		#NULL!	#NULL!	#NULL!	#NULL!	#NULL!		#NULL!	#NULL!	#NULL!	#NULL!	#NULL!	#NULL!	#NULL!	#NULL!	#NULL!	#NULL!	#NULL!		#NULL!			#NULL!	#NULL!	#NULL!
0	0	41		0	0	0	0	0	0	0	0	0		0	0	0	0	0	0		0	0	0	0		0	0	0	0	2	LLC en rechute apres 1ere allogreffe, nouvelle allogreffe	2	0	1	0	0	0	0	0	0	0	0	non	4			0	0	0
2	0	34	IM	0	0	0	0	0	0	0	0	1		0	0	0	0	0	0		0	0	0	0	Raynaud	0	0	1	0	7	sein métas os	1	0	0	0	0	0	0	1	0	0	1	Rémission	5	chimio		0	0	0
2	0	61		0	0	0	0	0	0	0	0	0		0	0	0	0	0	0		0	0	0	0	KC sein, angiome cerebral embolise	0	0	0	0	5	AREB	2	0	0	0	0	0	1	0	0	0	0		4		41365	0	0	1
0	0	86	HTA, dyslip	1	0	1	0	0	0	0	0	0		0	0	0	0	0	0		0	0	0	0		0	0	0	0	6	sein meta evolutif	1	0	0	0	0	0	0	1	0	0	1	non	4		abstention réa	0	0	0
1	1	71		#NULL!	#NULL!	#NULL!	#NULL!	#NULL!	#NULL!	#NULL!	#NULL!	#NULL!		#NULL!	#NULL!	#NULL!	#NULL!	#NULL!	#NULL!		#NULL!	#NULL!	#NULL!	#NULL!		#NULL!	#NULL!	#NULL!	#NULL!	#NULL!		#NULL!	#NULL!	#NULL!	#NULL!	#NULL!	#NULL!	#NULL!	#NULL!	#NULL!	#NULL!	#NULL!		#NULL!			#NULL!	#NULL!	#NULL!
0	1	51		0	0	0	0	0	0	0	0	0	SDRA post inhalation toxique ttt bronchodilat	1	0	0	0	0	0	dépression	1	0	0	1		0	0	0	0	3	LAM	2	1	0	0	0	0	0	0	0	0	0		#NULL!			0	0	0
1	1	60		#NULL!	#NULL!	#NULL!	#NULL!	#NULL!	#NULL!	#NULL!	#NULL!	#NULL!		#NULL!	#NULL!	#NULL!	#NULL!	#NULL!	#NULL!		#NULL!	#NULL!	#NULL!	#NULL!		#NULL!	#NULL!	#NULL!	#NULL!	#NULL!		#NULL!	#NULL!	#NULL!	#NULL!	#NULL!	#NULL!	#NULL!	#NULL!	#NULL!	#NULL!	#NULL!		#NULL!			#NULL!	#NULL!	#NULL!
1	0	78		#NULL!	#NULL!	#NULL!	#NULL!	#NULL!	#NULL!	#NULL!	#NULL!	#NULL!		#NULL!	#NULL!	#NULL!	#NULL!	#NULL!	#NULL!		#NULL!	#NULL!	#NULL!	#NULL!		#NULL!	#NULL!	#NULL!	#NULL!	#NULL!		#NULL!	#NULL!	#NULL!	#NULL!	#NULL!	#NULL!	#NULL!	#NULL!	#NULL!	#NULL!	#NULL!		#NULL!			#NULL!	#NULL!	#NULL!
0	1	66	HTA, dyslip,tabac	1	0	1	0	0	0	0	0	0		1	1	0	0	0	0		0	0	0	0		0	0	0	0	3	ADK pulm en 3e ligne avec Sd cave sup	1	0	0	0	0	0	0	0	1	0	0	non	4		41772	0	1	1
1	1	63		#NULL!	#NULL!	#NULL!	#NULL!	#NULL!	#NULL!	#NULL!	#NULL!	#NULL!		#NULL!	#NULL!	#NULL!	#NULL!	#NULL!	#NULL!		#NULL!	#NULL!	#NULL!	#NULL!		#NULL!	#NULL!	#NULL!	#NULL!	#NULL!		#NULL!	#NULL!	#NULL!	#NULL!	#NULL!	#NULL!	#NULL!	#NULL!	#NULL!	#NULL!	#NULL!		#NULL!			#NULL!	#NULL!	#NULL!
1	1	55		#NULL!	#NULL!	#NULL!	#NULL!	#NULL!	#NULL!	#NULL!	#NULL!	#NULL!		#NULL!	#NULL!	#NULL!	#NULL!	#NULL!	#NULL!		#NULL!	#NULL!	#NULL!	#NULL!		#NULL!	#NULL!	#NULL!	#NULL!	#NULL!		#NULL!	#NULL!	#NULL!	#NULL!	#NULL!	#NULL!	#NULL!	#NULL!	#NULL!	#NULL!	#NULL!		#NULL!			#NULL!	#NULL!	#NULL!
2	1	70	HTA	1	0	0	0	0	0	0	0	0		0	0	0	0	0	0		0	0	0	0	hypothyr	0	0	1	0	2	lymphome diffus à gdes cellules allogreffé	2	0	0	1	0	0	0	0	0	0	0		2			0	0	0
1	0	57		#NULL!	#NULL!	#NULL!	#NULL!	#NULL!	#NULL!	#NULL!	#NULL!	#NULL!		#NULL!	#NULL!	#NULL!	#NULL!	#NULL!	#NULL!		#NULL!	#NULL!	#NULL!	#NULL!		#NULL!	#NULL!	#NULL!	#NULL!	#NULL!		#NULL!	#NULL!	#NULL!	#NULL!	#NULL!	#NULL!	#NULL!	#NULL!	#NULL!	#NULL!	#NULL!		#NULL!			#NULL!	#NULL!	#NULL!
1	1	78		#NULL!	#NULL!	#NULL!	#NULL!	#NULL!	#NULL!	#NULL!	#NULL!	#NULL!		#NULL!	#NULL!	#NULL!	#NULL!	#NULL!	#NULL!		#NULL!	#NULL!	#NULL!	#NULL!		#NULL!	#NULL!	#NULL!	#NULL!	#NULL!		#NULL!	#NULL!	#NULL!	#NULL!	#NULL!	#NULL!	#NULL!	#NULL!	#NULL!	#NULL!	#NULL!		#NULL!			#NULL!	#NULL!	#NULL!
1	1	44		#NULL!	#NULL!	#NULL!	#NULL!	#NULL!	#NULL!	#NULL!	#NULL!	#NULL!		#NULL!	#NULL!	#NULL!	#NULL!	#NULL!	#NULL!		#NULL!	#NULL!	#NULL!	#NULL!		#NULL!	#NULL!	#NULL!	#NULL!	#NULL!		#NULL!	#NULL!	#NULL!	#NULL!	#NULL!	#NULL!	#NULL!	#NULL!	#NULL!	#NULL!	#NULL!		#NULL!			#NULL!	#NULL!	#NULL!
0	1	77	i. cardiaque, AOMI stentée, HTA	1	0	0	0	1	1	0	0	0	BPCO	1	1	1	0	0	0		0	0	0	0		0	0	0	0	8	tumeur sinus pyramidal dt T4N2M+ os	1	0	0	0	0	0	0	0	0	0	0		4		abstention réa	0	0	0
2	1	57	tabac	0	0	0	0	0	0	0	0	0		1	1	0	0	0	0	paraplégie post trauma	1	0	1	0		0	0	0	0	6	vessie en rechute	1	0	0	0	0	0	0	0	0	0	1	non	4			0	0	0
0	1	66		0	0	0	0	0	0	0	0	0		0	0	0	0	0	0		0	0	0	0		0	0	0	0	6	ADK oeso M+ en progression	1	0	0	0	0	0	0	0	0	0	1		4	oui		0	0	0
0	1	59		0	0	0	0	0	0	0	0	0		0	0	0	0	0	0		0	0	0	0		0	0	0	0	6	lymphome B stade IV decouv sur compression medullaire	2	0	0	1	0	0	0	0	0	0	1		4			0	0	0
0	0	64		0	0	0	0	0	0	0	0	0		0	0	0	0	0	0		0	0	0	0		0	0	0	0	6	sein M+	1	0	0	0	0	0	0	1	0	0	1	non	4		41182	0	1	0
1	0	39		#NULL!	#NULL!	#NULL!	#NULL!	#NULL!	#NULL!	#NULL!	#NULL!	#NULL!		#NULL!	#NULL!	#NULL!	#NULL!	#NULL!	#NULL!		#NULL!	#NULL!	#NULL!	#NULL!		#NULL!	#NULL!	#NULL!	#NULL!	#NULL!		#NULL!	#NULL!	#NULL!	#NULL!	#NULL!	#NULL!	#NULL!	#NULL!	#NULL!	#NULL!	#NULL!		#NULL!			#NULL!	#NULL!	#NULL!
1	1	69		#NULL!	#NULL!	#NULL!	#NULL!	#NULL!	#NULL!	#NULL!	#NULL!	#NULL!		#NULL!	#NULL!	#NULL!	#NULL!	#NULL!	#NULL!		#NULL!	#NULL!	#NULL!	#NULL!		#NULL!	#NULL!	#NULL!	#NULL!	#NULL!		#NULL!	#NULL!	#NULL!	#NULL!	#NULL!	#NULL!	#NULL!	#NULL!	#NULL!	#NULL!	#NULL!		#NULL!			#NULL!	#NULL!	#NULL!
0	0	55	HTA, tabac	1	0	0	0	0	0	0	0	0		1	1	0	0	0	0		0	0	0	0	PR, TVP	0	0	1	0	7	K ovaire métastatique en récidive	1	0	0	0	0	0	0	0	0	0	1	non	4		41151	0	0	1
0	0	74	stent coro, HTA, DNID	1	1	0	0	0	1	1	0	0		0	0	0	0	0	0		0	0	0	0	KC sein 1988	0	0	0	0	5	LAM 5 induite (radiotttie pour KC sein)	2	1	0	0	0	0	0	0	0	0	0		1			0	0	0
1	1	65		#NULL!	#NULL!	#NULL!	#NULL!	#NULL!	#NULL!	#NULL!	#NULL!	#NULL!		#NULL!	#NULL!	#NULL!	#NULL!	#NULL!	#NULL!		#NULL!	#NULL!	#NULL!	#NULL!		#NULL!	#NULL!	#NULL!	#NULL!	#NULL!		#NULL!	#NULL!	#NULL!	#NULL!	#NULL!	#NULL!	#NULL!	#NULL!	#NULL!	#NULL!	#NULL!		#NULL!			#NULL!	#NULL!	#NULL!
0	0	39		0	0	0	0	0	0	0	0	0		0	0	0	0	0	0		0	0	0	0		0	0	0	0	6	ADK pulm M+ cerebral, osseux, hépatique	1	0	0	0	0	0	0	0	1	0	1	non	4		41284	1	0	1
0	0	65	HTA, dyslip	1	0	1	0	0	0	0	0	0		0	0	0	0	0	0		0	0	0	0		0	0	0	0	2	myélome en rechute	2	0	0	0	0	1	0	0	0	0	0		4	chimio		0	0	0
2	1	82		0	0	0	0	0	0	0	0	0	IRC/BPCO	1	1	1	0	1	0		0	0	0	0		0	0	0	0	3	ADK pulm	1	0	0	0	0	0	0	0	1	0	0		#NULL!			0	0	0
0	1	52		0	0	0	0	0	0	0	0	0		0	0	0	0	0	0		0	0	0	0		0	0	0	0	2	Lymphome B stade 3 en rechute hospit aplasie T° pnp	2	0	0	1	0	0	0	0	0	0	0		4	non	41480	0	0	1
1	1	44		#NULL!	#NULL!	#NULL!	#NULL!	#NULL!	#NULL!	#NULL!	#NULL!	#NULL!		#NULL!	#NULL!	#NULL!	#NULL!	#NULL!	#NULL!		#NULL!	#NULL!	#NULL!	#NULL!		#NULL!	#NULL!	#NULL!	#NULL!	#NULL!		#NULL!	#NULL!	#NULL!	#NULL!	#NULL!	#NULL!	#NULL!	#NULL!	#NULL!	#NULL!	#NULL!		#NULL!			#NULL!	#NULL!	#NULL!
1	0	67		#NULL!	#NULL!	#NULL!	#NULL!	#NULL!	#NULL!	#NULL!	#NULL!	#NULL!		#NULL!	#NULL!	#NULL!	#NULL!	#NULL!	#NULL!		#NULL!	#NULL!	#NULL!	#NULL!		#NULL!	#NULL!	#NULL!	#NULL!	#NULL!		#NULL!	#NULL!	#NULL!	#NULL!	#NULL!	#NULL!	#NULL!	#NULL!	#NULL!	#NULL!	#NULL!		#NULL!			#NULL!	#NULL!	#NULL!
0	1	60	AVC, tabac, cardiop isch 45%, dyslip	0	0	1	0	1	1	1	0	0	IRC/BPCO	1	1	1	0	1	0	AVC	1	1	0	0	EP, IRC	1	0	0	0	9	pulm petites cellules	1	0	0	0	0	0	0	0	1	0	0		3			0	0	0
1	1	63		#NULL!	#NULL!	#NULL!	#NULL!	#NULL!	#NULL!	#NULL!	#NULL!	#NULL!		#NULL!	#NULL!	#NULL!	#NULL!	#NULL!	#NULL!		#NULL!	#NULL!	#NULL!	#NULL!		#NULL!	#NULL!	#NULL!	#NULL!	#NULL!		#NULL!	#NULL!	#NULL!	#NULL!	#NULL!	#NULL!	#NULL!	#NULL!	#NULL!	#NULL!	#NULL!		#NULL!			#NULL!	#NULL!	#NULL!
1	0	74		#NULL!	#NULL!	#NULL!	#NULL!	#NULL!	#NULL!	#NULL!	#NULL!	#NULL!		#NULL!	#NULL!	#NULL!	#NULL!	#NULL!	#NULL!		#NULL!	#NULL!	#NULL!	#NULL!		#NULL!	#NULL!	#NULL!	#NULL!	#NULL!		#NULL!	#NULL!	#NULL!	#NULL!	#NULL!	#NULL!	#NULL!	#NULL!	#NULL!	#NULL!	#NULL!		#NULL!			#NULL!	#NULL!	#NULL!
1	0	52		#NULL!	#NULL!	#NULL!	#NULL!	#NULL!	#NULL!	#NULL!	#NULL!	#NULL!		#NULL!	#NULL!	#NULL!	#NULL!	#NULL!	#NULL!		#NULL!	#NULL!	#NULL!	#NULL!		#NULL!	#NULL!	#NULL!	#NULL!	#NULL!		#NULL!	#NULL!	#NULL!	#NULL!	#NULL!	#NULL!	#NULL!	#NULL!	#NULL!	#NULL!	#NULL!		#NULL!			#NULL!	#NULL!	#NULL!
1	1	75		#NULL!	#NULL!	#NULL!	#NULL!	#NULL!	#NULL!	#NULL!	#NULL!	#NULL!		#NULL!	#NULL!	#NULL!	#NULL!	#NULL!	#NULL!		#NULL!	#NULL!	#NULL!	#NULL!		#NULL!	#NULL!	#NULL!	#NULL!	#NULL!		#NULL!	#NULL!	#NULL!	#NULL!	#NULL!	#NULL!	#NULL!	#NULL!	#NULL!	#NULL!	#NULL!		#NULL!			#NULL!	#NULL!	#NULL!
0	1	66		0	0	0	0	0	0	0	0	0		0	0	0	0	0	0	dépression	1	0	0	1	glaucome,	0	0	0	0	2	myélome refractaire à plusieurs lignes, alloG juin 2012	2	0	0	0	0	1	0	0	0	0	0	non	4			0	0	0
1	0	66		#NULL!	#NULL!	#NULL!	#NULL!	#NULL!	#NULL!	#NULL!	#NULL!	#NULL!		#NULL!	#NULL!	#NULL!	#NULL!	#NULL!	#NULL!		#NULL!	#NULL!	#NULL!	#NULL!		#NULL!	#NULL!	#NULL!	#NULL!	#NULL!		#NULL!	#NULL!	#NULL!	#NULL!	#NULL!	#NULL!	#NULL!	#NULL!	#NULL!	#NULL!	#NULL!		#NULL!			#NULL!	#NULL!	#NULL!
0	0	77	dyslip, HTA	1	0	1	0	0	0	0	0	0		0	0	0	0	0	0		0	0	0	0	surdité	0	0	0	0	6	ovaire meta au dgc	1	0	0	0	0	0	0	0	0	0	1	non	4			0	0	0
1	1	66		#NULL!	#NULL!	#NULL!	#NULL!	#NULL!	#NULL!	#NULL!	#NULL!	#NULL!		#NULL!	#NULL!	#NULL!	#NULL!	#NULL!	#NULL!		#NULL!	#NULL!	#NULL!	#NULL!		#NULL!	#NULL!	#NULL!	#NULL!	#NULL!		#NULL!	#NULL!	#NULL!	#NULL!	#NULL!	#NULL!	#NULL!	#NULL!	#NULL!	#NULL!	#NULL!		#NULL!			#NULL!	#NULL!	#NULL!
0	1	63	HTA, Dyslip	1	0	1	0	0	0	0	0	0		0	0	0	0	0	0		0	0	0	0		0	0	0	0	2	LAM 2	2	1	0	0	0	0	0	0	0	0	0	debut	1	induction le 21/2		0	0	0
0	0	79		0	0	0	0	0	0	0	0	0		0	0	0	0	0	0		0	0	0	0		0	0	0	0	6	pancreas	1	0	0	0	0	0	0	0	0	0	1	non	4		abstention réa	0	0	0
1	0	71		#NULL!	#NULL!	#NULL!	#NULL!	#NULL!	#NULL!	#NULL!	#NULL!	#NULL!		#NULL!	#NULL!	#NULL!	#NULL!	#NULL!	#NULL!		#NULL!	#NULL!	#NULL!	#NULL!		#NULL!	#NULL!	#NULL!	#NULL!	#NULL!		#NULL!	#NULL!	#NULL!	#NULL!	#NULL!	#NULL!	#NULL!	#NULL!	#NULL!	#NULL!	#NULL!		#NULL!			#NULL!	#NULL!	#NULL!
2	1	62		0	0	0	0	0	0	0	0	0		0	0	0	0	0	0		0	0	0	0		0	0	0	0	6	lymphome B M+ os autogreffé en rémission complète	2	0	0	1	0	0	0	0	0	0	1	RC	5			0	0	0
1	0	54		#NULL!	#NULL!	#NULL!	#NULL!	#NULL!	#NULL!	#NULL!	#NULL!	#NULL!		#NULL!	#NULL!	#NULL!	#NULL!	#NULL!	#NULL!		#NULL!	#NULL!	#NULL!	#NULL!		#NULL!	#NULL!	#NULL!	#NULL!	#NULL!		#NULL!	#NULL!	#NULL!	#NULL!	#NULL!	#NULL!	#NULL!	#NULL!	#NULL!	#NULL!	#NULL!		#NULL!			#NULL!	#NULL!	#NULL!
2	0	70	HTA, ACFA, cardiop hta	1	0	0	0	1	0	0	1	0		0	0	0	0	0	0		0	0	0	0	periartérite noueuse	0	0	0	0	5	LAM secondaire en induction, suivie depuis 2010 pr KC sein	2	1	0	0	0	0	0	0	0	0	0		1	début		0	0	0
1	1	68		#NULL!	#NULL!	#NULL!	#NULL!	#NULL!	#NULL!	#NULL!	#NULL!	#NULL!		#NULL!	#NULL!	#NULL!	#NULL!	#NULL!	#NULL!		#NULL!	#NULL!	#NULL!	#NULL!		#NULL!	#NULL!	#NULL!	#NULL!	#NULL!		#NULL!	#NULL!	#NULL!	#NULL!	#NULL!	#NULL!	#NULL!	#NULL!	#NULL!	#NULL!	#NULL!		#NULL!			#NULL!	#NULL!	#NULL!
2	0	54	HTA	1	0	0	0	0	0	0	0	0		0	0	0	0	0	0		0	0	0	0		0	0	0	0	3	LMNC (myélodysplasie) 2 acutisée	2	1	0	0	0	0	1	0	0	0	0	induction	1	oui	aout 12	0	0	1
0		74	FA, tabac	0	0	0	0	0	0	0	1	0		1	1	0	0	0	0	AVCi	1	1	0	0	PTH	0	0	0	0	2	LAM 4 hyperleucocytaire, leucostase pulm: induction	2	1	0	0	0	0	0	0	0	0	0		1	debut		0	0	0
0	0	79	HTA, dyslip, Rao et Iao modere	1	0	1	0	0	0	0	0	1		0	0	0	0	0	0		0	0	0	0		0	0	0	0	2	tum biliaire suspi cholangioK refus ttt par patiente	1	0	0	0	0	0	0	0	0	0	0	non	4	non	refus ttt	0	0	0
1	1	83		#NULL!	#NULL!	#NULL!	#NULL!	#NULL!	#NULL!	#NULL!	#NULL!	#NULL!		#NULL!	#NULL!	#NULL!	#NULL!	#NULL!	#NULL!		#NULL!	#NULL!	#NULL!	#NULL!		#NULL!	#NULL!	#NULL!	#NULL!	#NULL!		#NULL!	#NULL!	#NULL!	#NULL!	#NULL!	#NULL!	#NULL!	#NULL!	#NULL!	#NULL!	#NULL!		#NULL!			#NULL!	#NULL!	#NULL!
1	1	62		#NULL!	#NULL!	#NULL!	#NULL!	#NULL!	#NULL!	#NULL!	#NULL!	#NULL!		#NULL!	#NULL!	#NULL!	#NULL!	#NULL!	#NULL!		#NULL!	#NULL!	#NULL!	#NULL!		#NULL!	#NULL!	#NULL!	#NULL!	#NULL!		#NULL!	#NULL!	#NULL!	#NULL!	#NULL!	#NULL!	#NULL!	#NULL!	#NULL!	#NULL!	#NULL!		#NULL!			#NULL!	#NULL!	#NULL!
0	1	43		0	0	0	0	0	0	0	0	0		0	0	0	0	0	0		0	0	0	0		0	0	0	0	2	Hodgkin stade 3 en rechute	2	0	0	0	1	0	0	0	0	0	0	non	4		41256	0	0	1
2	1	69		0	0	0	0	0	0	0	0	0	SAOS app	1	0	0	0	0	1		0	0	0	0		0	0	0	0	3	LAM découverte récente	2	1	0	0	0	0	0	0	0	0	0		1	début		0	0	0
1	1	70		#NULL!	#NULL!	#NULL!	#NULL!	#NULL!	#NULL!	#NULL!	#NULL!	#NULL!		#NULL!	#NULL!	#NULL!	#NULL!	#NULL!	#NULL!		#NULL!	#NULL!	#NULL!	#NULL!		#NULL!	#NULL!	#NULL!	#NULL!	#NULL!		#NULL!	#NULL!	#NULL!	#NULL!	#NULL!	#NULL!	#NULL!	#NULL!	#NULL!	#NULL!	#NULL!		#NULL!			#NULL!	#NULL!	#NULL!
0	0	25		0	0	0	0	0	0	0	0	0		0	0	0	0	0	0		0	0	0	0		0	0	0	0	2	LAM 4 découverte	2	1	0	0	0	0	0	0	0	0	0		1	induction		0	0	0
1	1	63		#NULL!	#NULL!	#NULL!	#NULL!	#NULL!	#NULL!	#NULL!	#NULL!	#NULL!		#NULL!	#NULL!	#NULL!	#NULL!	#NULL!	#NULL!		#NULL!	#NULL!	#NULL!	#NULL!		#NULL!	#NULL!	#NULL!	#NULL!	#NULL!		#NULL!	#NULL!	#NULL!	#NULL!	#NULL!	#NULL!	#NULL!	#NULL!	#NULL!	#NULL!	#NULL!		#NULL!			#NULL!	#NULL!	#NULL!
1	1	59		#NULL!	#NULL!	#NULL!	#NULL!	#NULL!	#NULL!	#NULL!	#NULL!	#NULL!		#NULL!	#NULL!	#NULL!	#NULL!	#NULL!	#NULL!		#NULL!	#NULL!	#NULL!	#NULL!		#NULL!	#NULL!	#NULL!	#NULL!	#NULL!		#NULL!	#NULL!	#NULL!	#NULL!	#NULL!	#NULL!	#NULL!	#NULL!	#NULL!	#NULL!	#NULL!		#NULL!			#NULL!	#NULL!	#NULL!
1	1	71		#NULL!	#NULL!	#NULL!	#NULL!	#NULL!	#NULL!	#NULL!	#NULL!	#NULL!		#NULL!	#NULL!	#NULL!	#NULL!	#NULL!	#NULL!		#NULL!	#NULL!	#NULL!	#NULL!		#NULL!	#NULL!	#NULL!	#NULL!	#NULL!		#NULL!	#NULL!	#NULL!	#NULL!	#NULL!	#NULL!	#NULL!	#NULL!	#NULL!	#NULL!	#NULL!		#NULL!			#NULL!	#NULL!	#NULL!
1	1	80		#NULL!	#NULL!	#NULL!	#NULL!	#NULL!	#NULL!	#NULL!	#NULL!	#NULL!		#NULL!	#NULL!	#NULL!	#NULL!	#NULL!	#NULL!		#NULL!	#NULL!	#NULL!	#NULL!		#NULL!	#NULL!	#NULL!	#NULL!	#NULL!		#NULL!	#NULL!	#NULL!	#NULL!	#NULL!	#NULL!	#NULL!	#NULL!	#NULL!	#NULL!	#NULL!		#NULL!			#NULL!	#NULL!	#NULL!
2	1	58	HTA, DNID, surpoids, tabac	1	1	0	1	0	0	0	0	0	BPCO	1	1	1	0	0	0		0	0	0	0	lupus, gastrite	0	0	1	0	6	myélodysplasie allogreffée GVH cut hypoNa	2	0	0	0	0	0	1	0	0	0	0	oui	3		fev 2013	0	0	1
1	1	59		#NULL!	#NULL!	#NULL!	#NULL!	#NULL!	#NULL!	#NULL!	#NULL!	#NULL!		#NULL!	#NULL!	#NULL!	#NULL!	#NULL!	#NULL!		#NULL!	#NULL!	#NULL!	#NULL!		#NULL!	#NULL!	#NULL!	#NULL!	#NULL!		#NULL!	#NULL!	#NULL!	#NULL!	#NULL!	#NULL!	#NULL!	#NULL!	#NULL!	#NULL!	#NULL!		#NULL!			#NULL!	#NULL!	#NULL!
1	0	60		#NULL!	#NULL!	#NULL!	#NULL!	#NULL!	#NULL!	#NULL!	#NULL!	#NULL!		#NULL!	#NULL!	#NULL!	#NULL!	#NULL!	#NULL!		#NULL!	#NULL!	#NULL!	#NULL!		#NULL!	#NULL!	#NULL!	#NULL!	#NULL!		#NULL!	#NULL!	#NULL!	#NULL!	#NULL!	#NULL!	#NULL!	#NULL!	#NULL!	#NULL!	#NULL!		#NULL!			#NULL!	#NULL!	#NULL!
1	0	54		#NULL!	#NULL!	#NULL!	#NULL!	#NULL!	#NULL!	#NULL!	#NULL!	#NULL!		#NULL!	#NULL!	#NULL!	#NULL!	#NULL!	#NULL!		#NULL!	#NULL!	#NULL!	#NULL!		#NULL!	#NULL!	#NULL!	#NULL!	#NULL!		#NULL!	#NULL!	#NULL!	#NULL!	#NULL!	#NULL!	#NULL!	#NULL!	#NULL!	#NULL!	#NULL!		#NULL!			#NULL!	#NULL!	#NULL!
1	0	27		#NULL!	#NULL!	#NULL!	#NULL!	#NULL!	#NULL!	#NULL!	#NULL!	#NULL!		#NULL!	#NULL!	#NULL!	#NULL!	#NULL!	#NULL!		#NULL!	#NULL!	#NULL!	#NULL!		#NULL!	#NULL!	#NULL!	#NULL!	#NULL!		#NULL!	#NULL!	#NULL!	#NULL!	#NULL!	#NULL!	#NULL!	#NULL!	#NULL!	#NULL!	#NULL!		#NULL!			#NULL!	#NULL!	#NULL!
1	1	70		#NULL!	#NULL!	#NULL!	#NULL!	#NULL!	#NULL!	#NULL!	#NULL!	#NULL!		#NULL!	#NULL!	#NULL!	#NULL!	#NULL!	#NULL!		#NULL!	#NULL!	#NULL!	#NULL!		#NULL!	#NULL!	#NULL!	#NULL!	#NULL!		#NULL!	#NULL!	#NULL!	#NULL!	#NULL!	#NULL!	#NULL!	#NULL!	#NULL!	#NULL!	#NULL!		#NULL!			#NULL!	#NULL!	#NULL!
2	0	55		0	0	0	0	0	0	0	0	0		0	0	0	0	0	0		0	0	0	0		0	0	0	0	2	LAM découverte	2	1	0	0	0	0	0	0	0	0	0		1	induction mars		0	0	0
1	1	61		#NULL!	#NULL!	#NULL!	#NULL!	#NULL!	#NULL!	#NULL!	#NULL!	#NULL!		#NULL!	#NULL!	#NULL!	#NULL!	#NULL!	#NULL!		#NULL!	#NULL!	#NULL!	#NULL!		#NULL!	#NULL!	#NULL!	#NULL!	#NULL!		#NULL!	#NULL!	#NULL!	#NULL!	#NULL!	#NULL!	#NULL!	#NULL!	#NULL!	#NULL!	#NULL!		#NULL!			#NULL!	#NULL!	#NULL!
2	1	45		0	0	0	0	0	0	0	0	0	asthme	1	0	0	1	0	0		0	0	0	0		0	0	0	0	3	lymphome T	2	0	0	1	0	0	0	0	0	0	0		1	début		0	0	0
0	1	40		0	0	0	0	0	0	0	0	0		0	0	0	0	0	0		0	0	0	0		0	0	0	0	2	lymphome, GVH réfractaire	2	0	0	1	0	0	0	0	0	0	0	RC	5			0	0	0
1	1	70		#NULL!	#NULL!	#NULL!	#NULL!	#NULL!	#NULL!	#NULL!	#NULL!	#NULL!		#NULL!	#NULL!	#NULL!	#NULL!	#NULL!	#NULL!		#NULL!	#NULL!	#NULL!	#NULL!		#NULL!	#NULL!	#NULL!	#NULL!	#NULL!		#NULL!	#NULL!	#NULL!	#NULL!	#NULL!	#NULL!	#NULL!	#NULL!	#NULL!	#NULL!	#NULL!		#NULL!			#NULL!	#NULL!	#NULL!
1	1	77		#NULL!	#NULL!	#NULL!	#NULL!	#NULL!	#NULL!	#NULL!	#NULL!	#NULL!		#NULL!	#NULL!	#NULL!	#NULL!	#NULL!	#NULL!		#NULL!	#NULL!	#NULL!	#NULL!		#NULL!	#NULL!	#NULL!	#NULL!	#NULL!		#NULL!	#NULL!	#NULL!	#NULL!	#NULL!	#NULL!	#NULL!	#NULL!	#NULL!	#NULL!	#NULL!		#NULL!			#NULL!	#NULL!	#NULL!
0	1	82	DID, dyslip, tabac	0	1	1	0	0	0	0	0	0	BPCO, emphyseme	1	1	1	0	0	0		0	0	0	0		0	0	0	0	8	poumon métastatique abdo Sd occlusif et os	1	0	0	0	0	0	0	0	1	0	0	non	4		oui	1	0	1
1	0	62		#NULL!	#NULL!	#NULL!	#NULL!	#NULL!	#NULL!	#NULL!	#NULL!	#NULL!		#NULL!	#NULL!	#NULL!	#NULL!	#NULL!	#NULL!		#NULL!	#NULL!	#NULL!	#NULL!		#NULL!	#NULL!	#NULL!	#NULL!	#NULL!		#NULL!	#NULL!	#NULL!	#NULL!	#NULL!	#NULL!	#NULL!	#NULL!	#NULL!	#NULL!	#NULL!		#NULL!			#NULL!	#NULL!	#NULL!
0	1	64	HTA, tabac, AVC	1	0	0	0	0	1	0	0	0		1	1	0	0	0	0	AVCh sans séquelle	1	1	0	0		0	0	0	0	3	LAM en induction	2	1	0	0	0	0	0	0	0	0	0		1	J1		0	0	0
1	0	51		#NULL!	#NULL!	#NULL!	#NULL!	#NULL!	#NULL!	#NULL!	#NULL!	#NULL!		#NULL!	#NULL!	#NULL!	#NULL!	#NULL!	#NULL!		#NULL!	#NULL!	#NULL!	#NULL!		#NULL!	#NULL!	#NULL!	#NULL!	#NULL!		#NULL!	#NULL!	#NULL!	#NULL!	#NULL!	#NULL!	#NULL!	#NULL!	#NULL!	#NULL!	#NULL!		#NULL!			#NULL!	#NULL!	#NULL!
2	1	65	DNID, HTA	1	1	0	0	0	0	0	0	0		0	0	0	0	0	0		0	0	0	0		0	0	0	0	3	ampullome degenere, DPC puis totalisation / hemorr	1	0	0	0	0	0	0	0	0	0	0		3			0	0	0
2	1	71	FA	0	0	0	0	0	0	0	1	0		0	0	0	0	0	0		0	0	0	0	IRC	1	0	0	0	8	lymphome B gdes cellules, stade IV médullaire	2	0	0	1	0	0	0	0	0	0	1		1	début		0	0	0
1	0	61		#NULL!	#NULL!	#NULL!	#NULL!	#NULL!	#NULL!	#NULL!	#NULL!	#NULL!		#NULL!	#NULL!	#NULL!	#NULL!	#NULL!	#NULL!		#NULL!	#NULL!	#NULL!	#NULL!		#NULL!	#NULL!	#NULL!	#NULL!	#NULL!		#NULL!	#NULL!	#NULL!	#NULL!	#NULL!	#NULL!	#NULL!	#NULL!	#NULL!	#NULL!	#NULL!		#NULL!			#NULL!	#NULL!	#NULL!
2	0	53	tabac	0	0	0	0	0	0	0	0	0		1	1	0	0	0	0		0	0	0	0		0	0	0	0	2	LLC sous forme lymphome lymphocytique, possible atteinte mediastino pulm	2	0	1	0	0	0	0	0	0	0	0		2	chimio		0	0	0
0	1	61	4 stents	1	0	0	0	0	1	1	0	0		0	0	0	0	0	0		0	0	0	0		0	0	0	0	3	prostate découverte récente	1	0	0	0	0	0	0	0	0	0	0		1	opéré		0	0	0
1	0	74		#NULL!	#NULL!	#NULL!	#NULL!	#NULL!	#NULL!	#NULL!	#NULL!	#NULL!		#NULL!	#NULL!	#NULL!	#NULL!	#NULL!	#NULL!		#NULL!	#NULL!	#NULL!	#NULL!		#NULL!	#NULL!	#NULL!	#NULL!	#NULL!		#NULL!	#NULL!	#NULL!	#NULL!	#NULL!	#NULL!	#NULL!	#NULL!	#NULL!	#NULL!	#NULL!		#NULL!			#NULL!	#NULL!	#NULL!
0	0	64	BMI 43	0	0	0	1	0	0	0	0	0		0	0	0	0	0	0		0	0	0	0	néphrectomie sans IRC, hypothyroidie	0	0	1	0	6	hodgkin stade 4 pulm depuis 2002	2	0	0	0	1	0	0	0	0	0	1	non controlé	4		41029	0	1	1
0	0	74	DNID, surpds	0	1	0	1	0	0	0	0	0		0	0	0	0	0	0	dépression	1	0	0	0		0	0	0	0	7	découv méta c chez AKD mammaire	1	0	0	0	0	0	0	1	0	0	1		4	oui		0	0	0
0	1	54	HTA, DNID	1	1	0	0	0	0	0	0	0		0	0	0	0	0	0		0	0	0	0	GVH hép	0	0	0	0	4	lymphome T périph, en rémission, GVH chronique	2	0	0	1	0	0	0	0	0	0	0	rémission complète	5			0	0	0
1	1	76		#NULL!	#NULL!	#NULL!	#NULL!	#NULL!	#NULL!	#NULL!	#NULL!	#NULL!		#NULL!	#NULL!	#NULL!	#NULL!	#NULL!	#NULL!		#NULL!	#NULL!	#NULL!	#NULL!		#NULL!	#NULL!	#NULL!	#NULL!	#NULL!		#NULL!	#NULL!	#NULL!	#NULL!	#NULL!	#NULL!	#NULL!	#NULL!	#NULL!	#NULL!	#NULL!		#NULL!			#NULL!	#NULL!	#NULL!
1	1	60		#NULL!	#NULL!	#NULL!	#NULL!	#NULL!	#NULL!	#NULL!	#NULL!	#NULL!		#NULL!	#NULL!	#NULL!	#NULL!	#NULL!	#NULL!		#NULL!	#NULL!	#NULL!	#NULL!		#NULL!	#NULL!	#NULL!	#NULL!	#NULL!		#NULL!	#NULL!	#NULL!	#NULL!	#NULL!	#NULL!	#NULL!	#NULL!	#NULL!	#NULL!	#NULL!		#NULL!			#NULL!	#NULL!	#NULL!
1	1	60		#NULL!	#NULL!	#NULL!	#NULL!	#NULL!	#NULL!	#NULL!	#NULL!	#NULL!		#NULL!	#NULL!	#NULL!	#NULL!	#NULL!	#NULL!		#NULL!	#NULL!	#NULL!	#NULL!		#NULL!	#NULL!	#NULL!	#NULL!	#NULL!		#NULL!	#NULL!	#NULL!	#NULL!	#NULL!	#NULL!	#NULL!	#NULL!	#NULL!	#NULL!	#NULL!		#NULL!			#NULL!	#NULL!	#NULL!
1	0	61		#NULL!	#NULL!	#NULL!	#NULL!	#NULL!	#NULL!	#NULL!	#NULL!	#NULL!		#NULL!	#NULL!	#NULL!	#NULL!	#NULL!	#NULL!		#NULL!	#NULL!	#NULL!	#NULL!		#NULL!	#NULL!	#NULL!	#NULL!	#NULL!		#NULL!	#NULL!	#NULL!	#NULL!	#NULL!	#NULL!	#NULL!	#NULL!	#NULL!	#NULL!	#NULL!		#NULL!			#NULL!	#NULL!	#NULL!
2	1	59		0	0	0	0	0	0	0	0	0		0	0	0	0	0	0		0	0	0	0		0	0	0	0	2	LLC 1ere recidive réponse complète à chimio	2	0	1	0	0	0	0	0	0	0	0	oui	3	chimio		0	0	0
0	1	80	HTA, dyslip	1	0	1	0	0	0	0	0	0		0	0	0	0	0	0		0	0	0	0		0	0	0	0	6	ADK gastrique carcinose périt	1	0	0	0	0	0	0	0	0	0	1		4	chimio		0	0	0
1	1	62		#NULL!	#NULL!	#NULL!	#NULL!	#NULL!	#NULL!	#NULL!	#NULL!	#NULL!		#NULL!	#NULL!	#NULL!	#NULL!	#NULL!	#NULL!		#NULL!	#NULL!	#NULL!	#NULL!		#NULL!	#NULL!	#NULL!	#NULL!	#NULL!		#NULL!	#NULL!	#NULL!	#NULL!	#NULL!	#NULL!	#NULL!	#NULL!	#NULL!	#NULL!	#NULL!		#NULL!			#NULL!	#NULL!	#NULL!
0	1	65	DID	0	1	0	0	0	0	0	0	0		0	0	0	0	0	0		0	0	0	0	thalassémie mineure	0	0	1	0	3	carcinome acineux tete pancréas : DPC fev 2011	1	0	0	0	0	0	0	0	0	0	0	oui	3			0	0	0
0	1	52	cornarop	0	0	0	0	0	0	1	0	0		0	0	0	0	0	0		0	0	0	0		0	0	0	0	6	ADK pulm évolutif osseux	1	0	0	0	0	0	0	0	1	0	1	non	4			0	0	0
0	1	68	TdR ventriculaires	0	0	0	0	1	0	0	0	0		0	0	0	0	0	0		0	0	0	0	GVH dig	0	0	0	0	4	lymphome marginal en rémission compl + K vessie op le 29/6/12	2	0	0	1	0	0	0	0	0	0	0		5			0	0	0
0	1	74	DNID, Pace (BAV+FA), cardiop amyloide	0	1	0	0	1	0	0	1	0		0	0	0	0	0	0		0	0	0	0	i rénale, fibrose hépatique	1	1	0	0	7	myélome multiple, amylose AL	2	0	0	0	0	1	0	0	0	0	0		#NULL!			0	0	0
1	0	57		#NULL!	#NULL!	#NULL!	#NULL!	#NULL!	#NULL!	#NULL!	#NULL!	#NULL!		#NULL!	#NULL!	#NULL!	#NULL!	#NULL!	#NULL!		#NULL!	#NULL!	#NULL!	#NULL!		#NULL!	#NULL!	#NULL!	#NULL!	#NULL!		#NULL!	#NULL!	#NULL!	#NULL!	#NULL!	#NULL!	#NULL!	#NULL!	#NULL!	#NULL!	#NULL!		#NULL!			#NULL!	#NULL!	#NULL!
1	1	51		#NULL!	#NULL!	#NULL!	#NULL!	#NULL!	#NULL!	#NULL!	#NULL!	#NULL!		#NULL!	#NULL!	#NULL!	#NULL!	#NULL!	#NULL!		#NULL!	#NULL!	#NULL!	#NULL!		#NULL!	#NULL!	#NULL!	#NULL!	#NULL!		#NULL!	#NULL!	#NULL!	#NULL!	#NULL!	#NULL!	#NULL!	#NULL!	#NULL!	#NULL!	#NULL!		#NULL!			#NULL!	#NULL!	#NULL!
1	1	68		#NULL!	#NULL!	#NULL!	#NULL!	#NULL!	#NULL!	#NULL!	#NULL!	#NULL!		#NULL!	#NULL!	#NULL!	#NULL!	#NULL!	#NULL!		#NULL!	#NULL!	#NULL!	#NULL!		#NULL!	#NULL!	#NULL!	#NULL!	#NULL!		#NULL!	#NULL!	#NULL!	#NULL!	#NULL!	#NULL!	#NULL!	#NULL!	#NULL!	#NULL!	#NULL!		#NULL!			#NULL!	#NULL!	#NULL!
0	0	80	ACFA	0	0	0	0	0	0	0	1	0		0	0	0	0	0	0		0	0	0	0	IRC Cl 30, hypothyr	1	0	1	0	8	rein en récidive M+	1	0	0	0	0	0	0	0	0	0	1	non	4	chimio		0	0	0
1	0	69		#NULL!	#NULL!	#NULL!	#NULL!	#NULL!	#NULL!	#NULL!	#NULL!	#NULL!		#NULL!	#NULL!	#NULL!	#NULL!	#NULL!	#NULL!		#NULL!	#NULL!	#NULL!	#NULL!		#NULL!	#NULL!	#NULL!	#NULL!	#NULL!		#NULL!	#NULL!	#NULL!	#NULL!	#NULL!	#NULL!	#NULL!	#NULL!	#NULL!	#NULL!	#NULL!		#NULL!			#NULL!	#NULL!	#NULL!
0	0	78	iao	0	0	0	0	0	0	0	0	1		0	0	0	0	0	0		0	0	0	0		0	0	0	0	2	post chir colon pour KC colon, sortie domicile le 26.	1	0	0	0	0	0	0	0	0	1	0	oui	3			0	0	0
1	1	56		#NULL!	#NULL!	#NULL!	#NULL!	#NULL!	#NULL!	#NULL!	#NULL!	#NULL!		#NULL!	#NULL!	#NULL!	#NULL!	#NULL!	#NULL!		#NULL!	#NULL!	#NULL!	#NULL!		#NULL!	#NULL!	#NULL!	#NULL!	#NULL!		#NULL!	#NULL!	#NULL!	#NULL!	#NULL!	#NULL!	#NULL!	#NULL!	#NULL!	#NULL!	#NULL!		#NULL!			#NULL!	#NULL!	#NULL!
0	1	59		0	0	0	0	0	0	0	0	0	tabac	1	1	0	0	0	0		0	0	0	0		0	0	0	0	6	K epid pulm PEC ini M+ d'emblee hep et c	1	0	0	0	0	0	0	0	1	0	1		4	non	41361	1	0	1
0	1	35	obésité morbide, tabac, HTA	1	0	0	1	0	0	0	0	0		1	1	0	0	0	0		0	0	0	0	OH sevré, SAOS	0	0	0	0	2	LAM	2	1	0	0	0	0	0	0	0	0	0		2	chimio		0	0	0
1	1	58		#NULL!	#NULL!	#NULL!	#NULL!	#NULL!	#NULL!	#NULL!	#NULL!	#NULL!		#NULL!	#NULL!	#NULL!	#NULL!	#NULL!	#NULL!		#NULL!	#NULL!	#NULL!	#NULL!		#NULL!	#NULL!	#NULL!	#NULL!	#NULL!		#NULL!	#NULL!	#NULL!	#NULL!	#NULL!	#NULL!	#NULL!	#NULL!	#NULL!	#NULL!	#NULL!		#NULL!			#NULL!	#NULL!	#NULL!
1	0	60		#NULL!	#NULL!	#NULL!	#NULL!	#NULL!	#NULL!	#NULL!	#NULL!	#NULL!		#NULL!	#NULL!	#NULL!	#NULL!	#NULL!	#NULL!		#NULL!	#NULL!	#NULL!	#NULL!		#NULL!	#NULL!	#NULL!	#NULL!	#NULL!		#NULL!	#NULL!	#NULL!	#NULL!	#NULL!	#NULL!	#NULL!	#NULL!	#NULL!	#NULL!	#NULL!		#NULL!			#NULL!	#NULL!	#NULL!
0	0	71		0	0	0	0	0	0	0	0	0		0	0	0	0	0	0		0	0	0	0		0	0	0	0	6	tum neuro endocrine dig (tum carcinoide), progression	1	0	0	0	0	0	0	0	0	0	1	non	4			0	0	0
1	1	63		#NULL!	#NULL!	#NULL!	#NULL!	#NULL!	#NULL!	#NULL!	#NULL!	#NULL!		#NULL!	#NULL!	#NULL!	#NULL!	#NULL!	#NULL!		#NULL!	#NULL!	#NULL!	#NULL!		#NULL!	#NULL!	#NULL!	#NULL!	#NULL!		#NULL!	#NULL!	#NULL!	#NULL!	#NULL!	#NULL!	#NULL!	#NULL!	#NULL!	#NULL!	#NULL!		#NULL!			#NULL!	#NULL!	#NULL!
0	1	74	tabac, stent, obesité	0	0	0	1	0	1	1	0	0		1	1	0	0	0	0		0	0	0	0	OH, SIDA, IRC	1	0	1	1	12	lymphome Burkitt st IV ancien / canal anal actuel en récidive	1	0	0	1	0	0	0	0	0	0	0	non	4		41183	0	1	1
2	0	58		0	0	0	0	0	0	0	0	0		0	0	0	0	0	0		0	0	0	0		0	0	0	0	2	myélome	2	0	0	0	0	1	0	0	0	0	0	non	4	chimio		0	0	0
0	0	84		0	0	0	0	0	0	0	0	0		0	0	0	0	0	0		0	0	0	0		0	0	0	0	6	KC sein méta n ième ligne	1	0	0	0	0	0	0	1	0	0	1		4	oui	41407	1	0	1
2	1	53	DNID, HTA, dyslip, tabac, surpoids	1	1	1	1	0	0	0	0	0		1	1	0	0	0	0		0	0	0	0		0	0	0	0	7	K pulm petites cellules M+ ascite, envahisst médullr, ADP médiast	1	0	0	0	0	0	0	0	1	0	0		4		oui	1	0	1
1	0	72		#NULL!	#NULL!	#NULL!	#NULL!	#NULL!	#NULL!	#NULL!	#NULL!	#NULL!		#NULL!	#NULL!	#NULL!	#NULL!	#NULL!	#NULL!		#NULL!	#NULL!	#NULL!	#NULL!		#NULL!	#NULL!	#NULL!	#NULL!	#NULL!		#NULL!	#NULL!	#NULL!	#NULL!	#NULL!	#NULL!	#NULL!	#NULL!	#NULL!	#NULL!	#NULL!		#NULL!			#NULL!	#NULL!	#NULL!
1	1	40		#NULL!	#NULL!	#NULL!	#NULL!	#NULL!	#NULL!	#NULL!	#NULL!	#NULL!		#NULL!	#NULL!	#NULL!	#NULL!	#NULL!	#NULL!		#NULL!	#NULL!	#NULL!	#NULL!		#NULL!	#NULL!	#NULL!	#NULL!	#NULL!		#NULL!	#NULL!	#NULL!	#NULL!	#NULL!	#NULL!	#NULL!	#NULL!	#NULL!	#NULL!	#NULL!		#NULL!			#NULL!	#NULL!	#NULL!
1	1	68		#NULL!	#NULL!	#NULL!	#NULL!	#NULL!	#NULL!	#NULL!	#NULL!	#NULL!		#NULL!	#NULL!	#NULL!	#NULL!	#NULL!	#NULL!		#NULL!	#NULL!	#NULL!	#NULL!		#NULL!	#NULL!	#NULL!	#NULL!	#NULL!		#NULL!	#NULL!	#NULL!	#NULL!	#NULL!	#NULL!	#NULL!	#NULL!	#NULL!	#NULL!	#NULL!		#NULL!			#NULL!	#NULL!	#NULL!
0	1	72		0	0	0	0	0	0	0	0	0		0	0	0	0	0	0		0	0	0	0	insuff veineuse, glaucome	0	0	0	0	6	colon métastatique	1	0	0	0	0	0	0	0	0	1	1		4		41182	0	0	1
1	0	52		#NULL!	#NULL!	#NULL!	#NULL!	#NULL!	#NULL!	#NULL!	#NULL!	#NULL!		#NULL!	#NULL!	#NULL!	#NULL!	#NULL!	#NULL!		#NULL!	#NULL!	#NULL!	#NULL!		#NULL!	#NULL!	#NULL!	#NULL!	#NULL!		#NULL!	#NULL!	#NULL!	#NULL!	#NULL!	#NULL!	#NULL!	#NULL!	#NULL!	#NULL!	#NULL!		#NULL!			#NULL!	#NULL!	#NULL!
0	1	41		0	0	0	0	0	0	0	0	0	SAOS non app	1	0	0	0	0	1		0	0	0	0		0	0	0	0	2	LAM 4	2	1	0	0	0	0	0	0	0	0	0		1	induction		0	0	0
1	0	42		#NULL!	#NULL!	#NULL!	#NULL!	#NULL!	#NULL!	#NULL!	#NULL!	#NULL!		#NULL!	#NULL!	#NULL!	#NULL!	#NULL!	#NULL!		#NULL!	#NULL!	#NULL!	#NULL!		#NULL!	#NULL!	#NULL!	#NULL!	#NULL!		#NULL!	#NULL!	#NULL!	#NULL!	#NULL!	#NULL!	#NULL!	#NULL!	#NULL!	#NULL!	#NULL!		#NULL!			#NULL!	#NULL!	#NULL!
1	1	63		#NULL!	#NULL!	#NULL!	#NULL!	#NULL!	#NULL!	#NULL!	#NULL!	#NULL!		#NULL!	#NULL!	#NULL!	#NULL!	#NULL!	#NULL!		#NULL!	#NULL!	#NULL!	#NULL!		#NULL!	#NULL!	#NULL!	#NULL!	#NULL!		#NULL!	#NULL!	#NULL!	#NULL!	#NULL!	#NULL!	#NULL!	#NULL!	#NULL!	#NULL!	#NULL!		#NULL!			#NULL!	#NULL!	#NULL!
1	0	60		#NULL!	#NULL!	#NULL!	#NULL!	#NULL!	#NULL!	#NULL!	#NULL!	#NULL!		#NULL!	#NULL!	#NULL!	#NULL!	#NULL!	#NULL!		#NULL!	#NULL!	#NULL!	#NULL!		#NULL!	#NULL!	#NULL!	#NULL!	#NULL!		#NULL!	#NULL!	#NULL!	#NULL!	#NULL!	#NULL!	#NULL!	#NULL!	#NULL!	#NULL!	#NULL!		#NULL!			#NULL!	#NULL!	#NULL!
1	1	39		#NULL!	#NULL!	#NULL!	#NULL!	#NULL!	#NULL!	#NULL!	#NULL!	#NULL!		#NULL!	#NULL!	#NULL!	#NULL!	#NULL!	#NULL!		#NULL!	#NULL!	#NULL!	#NULL!		#NULL!	#NULL!	#NULL!	#NULL!	#NULL!		#NULL!	#NULL!	#NULL!	#NULL!	#NULL!	#NULL!	#NULL!	#NULL!	#NULL!	#NULL!	#NULL!		#NULL!			#NULL!	#NULL!	#NULL!
0	1	66		0	0	0	0	0	0	0	0	0		0	0	0	0	0	0		0	0	0	0		0	0	0	0	2	myélome	2	0	0	0	0	1	0	0	0	0	0		3	oui		0	0	0
1	1	57		#NULL!	#NULL!	#NULL!	#NULL!	#NULL!	#NULL!	#NULL!	#NULL!	#NULL!		#NULL!	#NULL!	#NULL!	#NULL!	#NULL!	#NULL!		#NULL!	#NULL!	#NULL!	#NULL!		#NULL!	#NULL!	#NULL!	#NULL!	#NULL!		#NULL!	#NULL!	#NULL!	#NULL!	#NULL!	#NULL!	#NULL!	#NULL!	#NULL!	#NULL!	#NULL!		#NULL!			#NULL!	#NULL!	#NULL!
0	1	30		0	0	0	0	0	0	0	0	0	tabac	1	1	0	0	0	0		0	0	0	0		0	0	0	0	2	sarcome cuisse gauche	1	0	0	0	0	0	0	0	0	0	0		3	oui		0	0	0
1	0	68		#NULL!	#NULL!	#NULL!	#NULL!	#NULL!	#NULL!	#NULL!	#NULL!	#NULL!		#NULL!	#NULL!	#NULL!	#NULL!	#NULL!	#NULL!		#NULL!	#NULL!	#NULL!	#NULL!		#NULL!	#NULL!	#NULL!	#NULL!	#NULL!		#NULL!	#NULL!	#NULL!	#NULL!	#NULL!	#NULL!	#NULL!	#NULL!	#NULL!	#NULL!	#NULL!		#NULL!			#NULL!	#NULL!	#NULL!
0	1	49		0	0	0	0	0	0	0	0	0		0	0	0	0	0	0		0	0	0	0		0	0	0	0	6	mélanome M+ pulm plevre et hep	1	0	0	0	0	0	0	0	0	0	1	non	4		41106	0	0	1
0	0	63	HTA, DNID	1	1	0	0	0	0	0	0	0		0	0	0	0	0	0		0	0	0	0	KC sein	0	0	0	0	5	myélome hospit pour autogreffe	2	0	0	0	0	1	0	0	0	0	0		3			0	0	0
0	1	77	ACFA, tabac	0	0	0	0	0	0	0	1	0		1	1	0	0	0	0		0	0	0	0	hypothyr	0	0	1	0	6	poumon M+ découverte très récente	1	0	0	0	0	0	0	0	1	0	1		1	pas encore	41203	0	1	1
1	1	88		#NULL!	#NULL!	#NULL!	#NULL!	#NULL!	#NULL!	#NULL!	#NULL!	#NULL!		#NULL!	#NULL!	#NULL!	#NULL!	#NULL!	#NULL!		#NULL!	#NULL!	#NULL!	#NULL!		#NULL!	#NULL!	#NULL!	#NULL!	#NULL!		#NULL!	#NULL!	#NULL!	#NULL!	#NULL!	#NULL!	#NULL!	#NULL!	#NULL!	#NULL!	#NULL!		#NULL!			#NULL!	#NULL!	#NULL!
1	1	75		#NULL!	#NULL!	#NULL!	#NULL!	#NULL!	#NULL!	#NULL!	#NULL!	#NULL!		#NULL!	#NULL!	#NULL!	#NULL!	#NULL!	#NULL!		#NULL!	#NULL!	#NULL!	#NULL!		#NULL!	#NULL!	#NULL!	#NULL!	#NULL!		#NULL!	#NULL!	#NULL!	#NULL!	#NULL!	#NULL!	#NULL!	#NULL!	#NULL!	#NULL!	#NULL!		#NULL!			#NULL!	#NULL!	#NULL!
0	0	78	DNID, HTA, i card congestive	1	1	0	0	1	0	0	0	0		0	0	0	0	0	0		0	0	0	0		0	0	0	0	4	myélome	2	0	0	0	0	1	0	0	0	0	0		3			0	0	0
1	1	26		#NULL!	#NULL!	#NULL!	#NULL!	#NULL!	#NULL!	#NULL!	#NULL!	#NULL!		#NULL!	#NULL!	#NULL!	#NULL!	#NULL!	#NULL!		#NULL!	#NULL!	#NULL!	#NULL!		#NULL!	#NULL!	#NULL!	#NULL!	#NULL!		#NULL!	#NULL!	#NULL!	#NULL!	#NULL!	#NULL!	#NULL!	#NULL!	#NULL!	#NULL!	#NULL!		#NULL!			#NULL!	#NULL!	#NULL!
2	1	58	dyslip	0	0	1	0	0	0	0	0	0		0	0	0	0	0	0		0	0	0	0		0	0	0	0	2	prostate	1	0	0	0	0	0	0	0	0	0	0	oui	3			0	0	0
0	0	38		0	0	0	0	0	0	0	0	0		0	0	0	0	0	0		0	0	0	0		0	0	0	0	2	LAM / myélofibrose / thrombocytemie essentielle	2	1	0	0	0	0	0	0	0	0	0		2	chimio		0	0	0
0	0	69	tabac, endartériectomie carot	0	0	0	0	0	1	0	0	0		1	1	0	0	0	0		0	0	0	0		0	0	0	0	4	K epid col rechute locoregionale	1	0	0	0	0	0	0	0	0	0	0		4	induction 12/4		0	0	0
1	0	65		#NULL!	#NULL!	#NULL!	#NULL!	#NULL!	#NULL!	#NULL!	#NULL!	#NULL!		#NULL!	#NULL!	#NULL!	#NULL!	#NULL!	#NULL!		#NULL!	#NULL!	#NULL!	#NULL!		#NULL!	#NULL!	#NULL!	#NULL!	#NULL!		#NULL!	#NULL!	#NULL!	#NULL!	#NULL!	#NULL!	#NULL!	#NULL!	#NULL!	#NULL!	#NULL!		#NULL!			#NULL!	#NULL!	#NULL!
0	1	53	DNID	0	1	0	0	0	0	0	0	0		0	0	0	0	0	0		0	0	0	0		0	0	0	0	3	LA : acutisation LMNC	2	1	0	0	0	0	0	0	0	0	0	RC	5			0	0	0
1	1	82		#NULL!	#NULL!	#NULL!	#NULL!	#NULL!	#NULL!	#NULL!	#NULL!	#NULL!		#NULL!	#NULL!	#NULL!	#NULL!	#NULL!	#NULL!		#NULL!	#NULL!	#NULL!	#NULL!		#NULL!	#NULL!	#NULL!	#NULL!	#NULL!		#NULL!	#NULL!	#NULL!	#NULL!	#NULL!	#NULL!	#NULL!	#NULL!	#NULL!	#NULL!	#NULL!		#NULL!			#NULL!	#NULL!	#NULL!
0	1	59	tabac, HTA	1	0	0	0	0	0	0	0	0		1	1	0	0	0	0		0	0	0	0	K basoc	0	0	0	0	4	Lymphome T en rechute	2	0	0	1	0	0	0	0	0	0	0	oui	3	oui		0	0	0
0	1	59	HTA, tabac	1	0	0	0	0	0	0	0	0		1	1	0	0	0	0		0	0	0	0	KC cutané, OH sevré, septicémie choc S staph epi sept 2011	0	0	0	1	4	LMNH T en rechute	2	0	0	1	0	0	0	0	0	0	0		4		abstention réa	0	0	0
0	1	76		0	0	0	0	0	0	0	0	0		0	0	0	0	0	0		0	0	0	0		0	0	0	0	6	poumon métastatique d'emblée dep 2010	1	0	0	0	0	0	0	0	1	0	1	non	4	chimio	41101	0	1	1
1	0	76		#NULL!	#NULL!	#NULL!	#NULL!	#NULL!	#NULL!	#NULL!	#NULL!	#NULL!		#NULL!	#NULL!	#NULL!	#NULL!	#NULL!	#NULL!		#NULL!	#NULL!	#NULL!	#NULL!		#NULL!	#NULL!	#NULL!	#NULL!	#NULL!		#NULL!	#NULL!	#NULL!	#NULL!	#NULL!	#NULL!	#NULL!	#NULL!	#NULL!	#NULL!	#NULL!		#NULL!			#NULL!	#NULL!	#NULL!
1	1	59		#NULL!	#NULL!	#NULL!	#NULL!	#NULL!	#NULL!	#NULL!	#NULL!	#NULL!		#NULL!	#NULL!	#NULL!	#NULL!	#NULL!	#NULL!		#NULL!	#NULL!	#NULL!	#NULL!		#NULL!	#NULL!	#NULL!	#NULL!	#NULL!		#NULL!	#NULL!	#NULL!	#NULL!	#NULL!	#NULL!	#NULL!	#NULL!	#NULL!	#NULL!	#NULL!		#NULL!			#NULL!	#NULL!	#NULL!
1	1	67		#NULL!	#NULL!	#NULL!	#NULL!	#NULL!	#NULL!	#NULL!	#NULL!	#NULL!		#NULL!	#NULL!	#NULL!	#NULL!	#NULL!	#NULL!		#NULL!	#NULL!	#NULL!	#NULL!		#NULL!	#NULL!	#NULL!	#NULL!	#NULL!		#NULL!	#NULL!	#NULL!	#NULL!	#NULL!	#NULL!	#NULL!	#NULL!	#NULL!	#NULL!	#NULL!		#NULL!			#NULL!	#NULL!	#NULL!
1	1	65		#NULL!	#NULL!	#NULL!	#NULL!	#NULL!	#NULL!	#NULL!	#NULL!	#NULL!		#NULL!	#NULL!	#NULL!	#NULL!	#NULL!	#NULL!		#NULL!	#NULL!	#NULL!	#NULL!		#NULL!	#NULL!	#NULL!	#NULL!	#NULL!		#NULL!	#NULL!	#NULL!	#NULL!	#NULL!	#NULL!	#NULL!	#NULL!	#NULL!	#NULL!	#NULL!		#NULL!			#NULL!	#NULL!	#NULL!
1	0	71		#NULL!	#NULL!	#NULL!	#NULL!	#NULL!	#NULL!	#NULL!	#NULL!	#NULL!		#NULL!	#NULL!	#NULL!	#NULL!	#NULL!	#NULL!		#NULL!	#NULL!	#NULL!	#NULL!		#NULL!	#NULL!	#NULL!	#NULL!	#NULL!		#NULL!	#NULL!	#NULL!	#NULL!	#NULL!	#NULL!	#NULL!	#NULL!	#NULL!	#NULL!	#NULL!		#NULL!			#NULL!	#NULL!	#NULL!
2	1	54		0	0	0	0	0	0	0	0	0		0	0	0	0	0	0		0	0	0	0		0	0	0	0	2	Lymphome B du manteau autogreffé	2	0	0	1	0	0	0	0	0	0	0		3	chimio		0	0	0
1	1	80		#NULL!	#NULL!	#NULL!	#NULL!	#NULL!	#NULL!	#NULL!	#NULL!	#NULL!		#NULL!	#NULL!	#NULL!	#NULL!	#NULL!	#NULL!		#NULL!	#NULL!	#NULL!	#NULL!		#NULL!	#NULL!	#NULL!	#NULL!	#NULL!		#NULL!	#NULL!	#NULL!	#NULL!	#NULL!	#NULL!	#NULL!	#NULL!	#NULL!	#NULL!	#NULL!		#NULL!			#NULL!	#NULL!	#NULL!
0	1	63	tabac	0	0	0	0	0	0	0	0	0		1	1	0	0	0	0		0	0	0	0		0	0	0	0	2	LLC ou lymphome lymphocytique, échec ttt sd activ macro	2	0	1	0	0	0	0	0	0	0	0	non	4		41302	0	0	1
0	1	58		0	0	0	0	0	0	0	0	0	tabac	1	1	0	0	0	0		0	0	0	0		0	0	0	0	6	ADK pulm M+ os SR	1	0	0	0	0	0	0	0	1	0	1		3	oui	41403	1	0	0
1	0	71		#NULL!	#NULL!	#NULL!	#NULL!	#NULL!	#NULL!	#NULL!	#NULL!	#NULL!		#NULL!	#NULL!	#NULL!	#NULL!	#NULL!	#NULL!		#NULL!	#NULL!	#NULL!	#NULL!		#NULL!	#NULL!	#NULL!	#NULL!	#NULL!		#NULL!	#NULL!	#NULL!	#NULL!	#NULL!	#NULL!	#NULL!	#NULL!	#NULL!	#NULL!	#NULL!		#NULL!			#NULL!	#NULL!	#NULL!
1	1	68		#NULL!	#NULL!	#NULL!	#NULL!	#NULL!	#NULL!	#NULL!	#NULL!	#NULL!		#NULL!	#NULL!	#NULL!	#NULL!	#NULL!	#NULL!		#NULL!	#NULL!	#NULL!	#NULL!		#NULL!	#NULL!	#NULL!	#NULL!	#NULL!		#NULL!	#NULL!	#NULL!	#NULL!	#NULL!	#NULL!	#NULL!	#NULL!	#NULL!	#NULL!	#NULL!		#NULL!			#NULL!	#NULL!	#NULL!
2	1	73	HTA, tabac,	1	0	0	0	0	0	0	0	0	emphyseme	1	1	1	0	0	0		0	0	0	0		0	0	0	0	7	colon M+ foie	1	0	0	0	0	0	0	0	0	1	1		#NULL!			0	0	0
0	1	70	DNID, obesite	0	1	0	1	0	0	0	0	0		0	0	0	0	0	0		0	0	0	0		0	0	0	0	7	ADK colon M+ en progression	1	0	0	0	0	0	0	0	0	1	1	non	4		(non)	0	0	0
1	1	70		#NULL!	#NULL!	#NULL!	#NULL!	#NULL!	#NULL!	#NULL!	#NULL!	#NULL!		#NULL!	#NULL!	#NULL!	#NULL!	#NULL!	#NULL!		#NULL!	#NULL!	#NULL!	#NULL!		#NULL!	#NULL!	#NULL!	#NULL!	#NULL!		#NULL!	#NULL!	#NULL!	#NULL!	#NULL!	#NULL!	#NULL!	#NULL!	#NULL!	#NULL!	#NULL!		#NULL!			#NULL!	#NULL!	#NULL!
1	1	45		#NULL!	#NULL!	#NULL!	#NULL!	#NULL!	#NULL!	#NULL!	#NULL!	#NULL!		#NULL!	#NULL!	#NULL!	#NULL!	#NULL!	#NULL!		#NULL!	#NULL!	#NULL!	#NULL!		#NULL!	#NULL!	#NULL!	#NULL!	#NULL!		#NULL!	#NULL!	#NULL!	#NULL!	#NULL!	#NULL!	#NULL!	#NULL!	#NULL!	#NULL!	#NULL!		#NULL!			#NULL!	#NULL!	#NULL!
0	0	69	HTA	1	0	0	0	0	0	0	0	0		0	0	0	0	0	0		0	0	0	0		0	0	0	0	2	LAM sur Sd myelodysplasique	2	1	0	0	0	0	0	0	0	0	0		1	oui	41619	0	0	1
1	1	61		#NULL!	#NULL!	#NULL!	#NULL!	#NULL!	#NULL!	#NULL!	#NULL!	#NULL!		#NULL!	#NULL!	#NULL!	#NULL!	#NULL!	#NULL!		#NULL!	#NULL!	#NULL!	#NULL!		#NULL!	#NULL!	#NULL!	#NULL!	#NULL!		#NULL!	#NULL!	#NULL!	#NULL!	#NULL!	#NULL!	#NULL!	#NULL!	#NULL!	#NULL!	#NULL!		#NULL!			#NULL!	#NULL!	#NULL!
0	1	67	DNID, HTA, IDM 3 stents, tabac	1	1	0	0	0	1	1	0	0		1	1	0	0	0	0		0	0	0	0	mesotheliome	0	0	0	0	5	ADK larynx	1	0	0	0	0	0	0	0	0	0	0	recidive	4	chimio		0	0	0
2	1	41		0	0	0	0	0	0	0	0	0		0	0	0	0	0	0	ttt keppra	1	0	0	0	néphrectomie G/masse liposarcome?	1	0	0	0	4	lymphome B diffus récidivant localisation cerebrale	2	0	0	1	0	0	0	0	0	0	0	non	4			0	0	0
0	0	55	tabac	0	0	0	0	0	0	0	0	0	emphyseme, asthme	1	1	1	1	0	0		0	0	0	0		0	0	0	0	3	myélome en progression	2	0	0	0	0	1	0	0	0	0	0	non	4			0	0	0
1	1	33		#NULL!	#NULL!	#NULL!	#NULL!	#NULL!	#NULL!	#NULL!	#NULL!	#NULL!		#NULL!	#NULL!	#NULL!	#NULL!	#NULL!	#NULL!		#NULL!	#NULL!	#NULL!	#NULL!		#NULL!	#NULL!	#NULL!	#NULL!	#NULL!		#NULL!	#NULL!	#NULL!	#NULL!	#NULL!	#NULL!	#NULL!	#NULL!	#NULL!	#NULL!	#NULL!		#NULL!			#NULL!	#NULL!	#NULL!
0	1	25		0	0	0	0	0	0	0	0	0		0	0	0	0	0	0		0	0	0	0		0	0	0	0	6	lymphome lymphoblastique en rechute et progression ap 3 lignes	2	0	0	1	0	0	0	0	0	0	1	non	4			0	0	0
1	0	59		#NULL!	#NULL!	#NULL!	#NULL!	#NULL!	#NULL!	#NULL!	#NULL!	#NULL!		#NULL!	#NULL!	#NULL!	#NULL!	#NULL!	#NULL!		#NULL!	#NULL!	#NULL!	#NULL!		#NULL!	#NULL!	#NULL!	#NULL!	#NULL!		#NULL!	#NULL!	#NULL!	#NULL!	#NULL!	#NULL!	#NULL!	#NULL!	#NULL!	#NULL!	#NULL!		#NULL!			#NULL!	#NULL!	#NULL!
0	0	53		0	0	0	0	0	0	0	0	0		0	0	0	0	0	0		0	0	0	0		0	0	0	0	6	ADK mammaire rechute métas os et hep	1	0	0	0	0	0	0	1	0	0	1	non	4	sous chimio		0	0	0
1	0	60		#NULL!	#NULL!	#NULL!	#NULL!	#NULL!	#NULL!	#NULL!	#NULL!	#NULL!		#NULL!	#NULL!	#NULL!	#NULL!	#NULL!	#NULL!		#NULL!	#NULL!	#NULL!	#NULL!		#NULL!	#NULL!	#NULL!	#NULL!	#NULL!		#NULL!	#NULL!	#NULL!	#NULL!	#NULL!	#NULL!	#NULL!	#NULL!	#NULL!	#NULL!	#NULL!		#NULL!			#NULL!	#NULL!	#NULL!
1	0	54		#NULL!	#NULL!	#NULL!	#NULL!	#NULL!	#NULL!	#NULL!	#NULL!	#NULL!		#NULL!	#NULL!	#NULL!	#NULL!	#NULL!	#NULL!		#NULL!	#NULL!	#NULL!	#NULL!		#NULL!	#NULL!	#NULL!	#NULL!	#NULL!		#NULL!	#NULL!	#NULL!	#NULL!	#NULL!	#NULL!	#NULL!	#NULL!	#NULL!	#NULL!	#NULL!		#NULL!			#NULL!	#NULL!	#NULL!
1	1	69		#NULL!	#NULL!	#NULL!	#NULL!	#NULL!	#NULL!	#NULL!	#NULL!	#NULL!		#NULL!	#NULL!	#NULL!	#NULL!	#NULL!	#NULL!		#NULL!	#NULL!	#NULL!	#NULL!		#NULL!	#NULL!	#NULL!	#NULL!	#NULL!		#NULL!	#NULL!	#NULL!	#NULL!	#NULL!	#NULL!	#NULL!	#NULL!	#NULL!	#NULL!	#NULL!		#NULL!			#NULL!	#NULL!	#NULL!
1	1	28		#NULL!	#NULL!	#NULL!	#NULL!	#NULL!	#NULL!	#NULL!	#NULL!	#NULL!		#NULL!	#NULL!	#NULL!	#NULL!	#NULL!	#NULL!		#NULL!	#NULL!	#NULL!	#NULL!		#NULL!	#NULL!	#NULL!	#NULL!	#NULL!		#NULL!	#NULL!	#NULL!	#NULL!	#NULL!	#NULL!	#NULL!	#NULL!	#NULL!	#NULL!	#NULL!		#NULL!			#NULL!	#NULL!	#NULL!
1	0	69		#NULL!	#NULL!	#NULL!	#NULL!	#NULL!	#NULL!	#NULL!	#NULL!	#NULL!		#NULL!	#NULL!	#NULL!	#NULL!	#NULL!	#NULL!		#NULL!	#NULL!	#NULL!	#NULL!		#NULL!	#NULL!	#NULL!	#NULL!	#NULL!		#NULL!	#NULL!	#NULL!	#NULL!	#NULL!	#NULL!	#NULL!	#NULL!	#NULL!	#NULL!	#NULL!		#NULL!			#NULL!	#NULL!	#NULL!
0	1	26		0	0	0	0	0	0	0	0	0		0	0	0	0	0	0		0	0	0	0		0	0	0	0	2	LAL	2	1	0	0	0	0	0	0	0	0	0	rémission complète	5			0	0	0
0	0	53		0	0	0	0	0	0	0	0	0		0	0	0	0	0	0		0	0	0	0		0	0	0	0	2	lymphome grandes cellules en intensification sur rémission	2	0	0	1	0	0	0	0	0	0	0		5	chimio		0	0	0
1	0	65		#NULL!	#NULL!	#NULL!	#NULL!	#NULL!	#NULL!	#NULL!	#NULL!	#NULL!		#NULL!	#NULL!	#NULL!	#NULL!	#NULL!	#NULL!		#NULL!	#NULL!	#NULL!	#NULL!		#NULL!	#NULL!	#NULL!	#NULL!	#NULL!		#NULL!	#NULL!	#NULL!	#NULL!	#NULL!	#NULL!	#NULL!	#NULL!	#NULL!	#NULL!	#NULL!		#NULL!			#NULL!	#NULL!	#NULL!
1	0	63		#NULL!	#NULL!	#NULL!	#NULL!	#NULL!	#NULL!	#NULL!	#NULL!	#NULL!		#NULL!	#NULL!	#NULL!	#NULL!	#NULL!	#NULL!		#NULL!	#NULL!	#NULL!	#NULL!		#NULL!	#NULL!	#NULL!	#NULL!	#NULL!		#NULL!	#NULL!	#NULL!	#NULL!	#NULL!	#NULL!	#NULL!	#NULL!	#NULL!	#NULL!	#NULL!		#NULL!			#NULL!	#NULL!	#NULL!
0	0	73	HTA, dyslip, stenose sous claviere	1	0	1	0	0	1	0	0	0		0	0	0	0	0	0		0	0	0	0		0	0	0	0	6	colon en progression M+ hep	1	0	0	0	0	0	0	0	0	1	1	non	4		abstention réa	0	0	0
1	1	57		#NULL!	#NULL!	#NULL!	#NULL!	#NULL!	#NULL!	#NULL!	#NULL!	#NULL!		#NULL!	#NULL!	#NULL!	#NULL!	#NULL!	#NULL!		#NULL!	#NULL!	#NULL!	#NULL!		#NULL!	#NULL!	#NULL!	#NULL!	#NULL!		#NULL!	#NULL!	#NULL!	#NULL!	#NULL!	#NULL!	#NULL!	#NULL!	#NULL!	#NULL!	#NULL!		#NULL!			#NULL!	#NULL!	#NULL!
2	0	52		0	0	0	0	0	0	0	0	0	tabac	1	1	0	0	0	0		0	0	0	0	OH	0	0	0	1	6	sein M+ dgc récent	1	0	0	0	0	0	0	1	0	0	1		1	oui	41512	0	0	1
1	0	43		#NULL!	#NULL!	#NULL!	#NULL!	#NULL!	#NULL!	#NULL!	#NULL!	#NULL!		#NULL!	#NULL!	#NULL!	#NULL!	#NULL!	#NULL!		#NULL!	#NULL!	#NULL!	#NULL!		#NULL!	#NULL!	#NULL!	#NULL!	#NULL!		#NULL!	#NULL!	#NULL!	#NULL!	#NULL!	#NULL!	#NULL!	#NULL!	#NULL!	#NULL!	#NULL!		#NULL!			#NULL!	#NULL!	#NULL!
0	0	61	DID, ACFA, obeside morb	0	1	0	1	0	0	0	1	0	BPCO	1	0	1	0	0	0		1	0	0	1	IRC, psychose	1	0	0	0	6	lésion ostéolytique sacrum non tumorale	1	0	0	0	0	0	0	0	0	0	0		3			0	0	0
1	1	70		#NULL!	#NULL!	#NULL!	#NULL!	#NULL!	#NULL!	#NULL!	#NULL!	#NULL!		#NULL!	#NULL!	#NULL!	#NULL!	#NULL!	#NULL!		#NULL!	#NULL!	#NULL!	#NULL!		#NULL!	#NULL!	#NULL!	#NULL!	#NULL!		#NULL!	#NULL!	#NULL!	#NULL!	#NULL!	#NULL!	#NULL!	#NULL!	#NULL!	#NULL!	#NULL!		#NULL!			#NULL!	#NULL!	#NULL!
0	0	71	HTA, dyslip	0	0	1	0	0	0	0	0	0		0	0	0	0	0	0		0	0	0	0		0	0	0	0	2	pancréas dep 2012 non résécable	1	0	0	0	0	0	0	0	0	0	0		4	non		0	0	0
1	0	62		#NULL!	#NULL!	#NULL!	#NULL!	#NULL!	#NULL!	#NULL!	#NULL!	#NULL!		#NULL!	#NULL!	#NULL!	#NULL!	#NULL!	#NULL!		#NULL!	#NULL!	#NULL!	#NULL!		#NULL!	#NULL!	#NULL!	#NULL!	#NULL!		#NULL!	#NULL!	#NULL!	#NULL!	#NULL!	#NULL!	#NULL!	#NULL!	#NULL!	#NULL!	#NULL!		#NULL!			#NULL!	#NULL!	#NULL!
1	0	73		#NULL!	#NULL!	#NULL!	#NULL!	#NULL!	#NULL!	#NULL!	#NULL!	#NULL!		#NULL!	#NULL!	#NULL!	#NULL!	#NULL!	#NULL!		#NULL!	#NULL!	#NULL!	#NULL!		#NULL!	#NULL!	#NULL!	#NULL!	#NULL!		#NULL!	#NULL!	#NULL!	#NULL!	#NULL!	#NULL!	#NULL!	#NULL!	#NULL!	#NULL!	#NULL!		#NULL!			#NULL!	#NULL!	#NULL!
1	1	74		#NULL!	#NULL!	#NULL!	#NULL!	#NULL!	#NULL!	#NULL!	#NULL!	#NULL!		#NULL!	#NULL!	#NULL!	#NULL!	#NULL!	#NULL!		#NULL!	#NULL!	#NULL!	#NULL!		#NULL!	#NULL!	#NULL!	#NULL!	#NULL!		#NULL!	#NULL!	#NULL!	#NULL!	#NULL!	#NULL!	#NULL!	#NULL!	#NULL!	#NULL!	#NULL!		#NULL!			#NULL!	#NULL!	#NULL!
1	1	60		#NULL!	#NULL!	#NULL!	#NULL!	#NULL!	#NULL!	#NULL!	#NULL!	#NULL!		#NULL!	#NULL!	#NULL!	#NULL!	#NULL!	#NULL!		#NULL!	#NULL!	#NULL!	#NULL!		#NULL!	#NULL!	#NULL!	#NULL!	#NULL!		#NULL!	#NULL!	#NULL!	#NULL!	#NULL!	#NULL!	#NULL!	#NULL!	#NULL!	#NULL!	#NULL!		#NULL!			#NULL!	#NULL!	#NULL!
0	1	61	tachy ttt BB	0	0	0	0	0	0	0	1	0		0	0	0	0	0	0		0	0	0	0	HBP	0	0	0	0	6	K endoc pancreas M+ hep, sgt actif arteriole pancreatique	1	0	0	0	0	0	0	0	0	0	1	non	4			0	0	0
0	0	45		0	0	0	0	0	0	0	0	0		0	0	0	0	0	0		0	0	0	0		0	0	0	0	2	tumeur queue pancréas	1	0	0	0	0	0	0	0	0	0	0	contrôle	3			0	0	0
0	1	70	obesite, tabac	0	0	0	1	0	0	0	0	0		1	1	0	0	0	0		0	0	0	0		0	0	0	0	2	ADK gastrique	1	0	0	0	0	0	0	0	0	0	0		3			0	0	0
1	0	19		#NULL!	#NULL!	#NULL!	#NULL!	#NULL!	#NULL!	#NULL!	#NULL!	#NULL!		#NULL!	#NULL!	#NULL!	#NULL!	#NULL!	#NULL!		#NULL!	#NULL!	#NULL!	#NULL!		#NULL!	#NULL!	#NULL!	#NULL!	#NULL!		#NULL!	#NULL!	#NULL!	#NULL!	#NULL!	#NULL!	#NULL!	#NULL!	#NULL!	#NULL!	#NULL!		#NULL!			#NULL!	#NULL!	#NULL!
2	0	75		0	0	0	0	0	0	0	0	0		0	0	0	0	0	0		0	0	0	0		0	0	0	0	6	sein et pancréas métas ép pleuraux	1	0	0	0	0	0	0	1	0	0	1		4	non	41407	0	1	1
1	1	72		#NULL!	#NULL!	#NULL!	#NULL!	#NULL!	#NULL!	#NULL!	#NULL!	#NULL!		#NULL!	#NULL!	#NULL!	#NULL!	#NULL!	#NULL!		#NULL!	#NULL!	#NULL!	#NULL!		#NULL!	#NULL!	#NULL!	#NULL!	#NULL!		#NULL!	#NULL!	#NULL!	#NULL!	#NULL!	#NULL!	#NULL!	#NULL!	#NULL!	#NULL!	#NULL!		#NULL!			#NULL!	#NULL!	#NULL!
2	1	77	HTA	1	0	0	0	0	0	0	0	0		0	0	0	0	0	0		0	0	0	0		0	0	0	0	2	lymphome B grandes cellules	2	0	0	1	0	0	0	0	0	0	1	non controlé	4		oui	1	0	1
0	1	58	dyslip, tabac	0	0	1	0	0	0	0	0	0		1	1	0	0	0	0		0	0	0	0		0	0	0	0	8	LAL secondaire à colon méta hép et pulm en progression/LA en rémission	1	1	0	0	0	0	0	0	0	0	1	non	4		41148	0	0	1
1	1	36		#NULL!	#NULL!	#NULL!	#NULL!	#NULL!	#NULL!	#NULL!	#NULL!	#NULL!		#NULL!	#NULL!	#NULL!	#NULL!	#NULL!	#NULL!		#NULL!	#NULL!	#NULL!	#NULL!		#NULL!	#NULL!	#NULL!	#NULL!	#NULL!		#NULL!	#NULL!	#NULL!	#NULL!	#NULL!	#NULL!	#NULL!	#NULL!	#NULL!	#NULL!	#NULL!		#NULL!			#NULL!	#NULL!	#NULL!
1	1	67		#NULL!	#NULL!	#NULL!	#NULL!	#NULL!	#NULL!	#NULL!	#NULL!	#NULL!		#NULL!	#NULL!	#NULL!	#NULL!	#NULL!	#NULL!		#NULL!	#NULL!	#NULL!	#NULL!		#NULL!	#NULL!	#NULL!	#NULL!	#NULL!		#NULL!	#NULL!	#NULL!	#NULL!	#NULL!	#NULL!	#NULL!	#NULL!	#NULL!	#NULL!	#NULL!		#NULL!			#NULL!	#NULL!	#NULL!
1	0	73		#NULL!	#NULL!	#NULL!	#NULL!	#NULL!	#NULL!	#NULL!	#NULL!	#NULL!		#NULL!	#NULL!	#NULL!	#NULL!	#NULL!	#NULL!		#NULL!	#NULL!	#NULL!	#NULL!		#NULL!	#NULL!	#NULL!	#NULL!	#NULL!		#NULL!	#NULL!	#NULL!	#NULL!	#NULL!	#NULL!	#NULL!	#NULL!	#NULL!	#NULL!	#NULL!		#NULL!			#NULL!	#NULL!	#NULL!
0	1	55	IDM, obésité, tabac	0	0	0	1	0	1	1	0	0		1	1	0	0	0	0		0	0	0	0	cirrhose, OH	0	1	0	1	9	hépatocholangioK métastatique	1	0	0	0	0	0	0	0	0	0	1		4	chimio	abstention réa	0	0	0
1	0	58		#NULL!	#NULL!	#NULL!	#NULL!	#NULL!	#NULL!	#NULL!	#NULL!	#NULL!		#NULL!	#NULL!	#NULL!	#NULL!	#NULL!	#NULL!		#NULL!	#NULL!	#NULL!	#NULL!		#NULL!	#NULL!	#NULL!	#NULL!	#NULL!		#NULL!	#NULL!	#NULL!	#NULL!	#NULL!	#NULL!	#NULL!	#NULL!	#NULL!	#NULL!	#NULL!		#NULL!			#NULL!	#NULL!	#NULL!
1	1	53		#NULL!	#NULL!	#NULL!	#NULL!	#NULL!	#NULL!	#NULL!	#NULL!	#NULL!		#NULL!	#NULL!	#NULL!	#NULL!	#NULL!	#NULL!		#NULL!	#NULL!	#NULL!	#NULL!		#NULL!	#NULL!	#NULL!	#NULL!	#NULL!		#NULL!	#NULL!	#NULL!	#NULL!	#NULL!	#NULL!	#NULL!	#NULL!	#NULL!	#NULL!	#NULL!		#NULL!			#NULL!	#NULL!	#NULL!
1	1	62		#NULL!	#NULL!	#NULL!	#NULL!	#NULL!	#NULL!	#NULL!	#NULL!	#NULL!		#NULL!	#NULL!	#NULL!	#NULL!	#NULL!	#NULL!		#NULL!	#NULL!	#NULL!	#NULL!		#NULL!	#NULL!	#NULL!	#NULL!	#NULL!		#NULL!	#NULL!	#NULL!	#NULL!	#NULL!	#NULL!	#NULL!	#NULL!	#NULL!	#NULL!	#NULL!		#NULL!			#NULL!	#NULL!	#NULL!
1	1	39		#NULL!	#NULL!	#NULL!	#NULL!	#NULL!	#NULL!	#NULL!	#NULL!	#NULL!		#NULL!	#NULL!	#NULL!	#NULL!	#NULL!	#NULL!		#NULL!	#NULL!	#NULL!	#NULL!		#NULL!	#NULL!	#NULL!	#NULL!	#NULL!		#NULL!	#NULL!	#NULL!	#NULL!	#NULL!	#NULL!	#NULL!	#NULL!	#NULL!	#NULL!	#NULL!		#NULL!			#NULL!	#NULL!	#NULL!
[truncated: 96 more columns]
